# Supplementary material for: Effects of the Ratio of Substituting Mineral Fertilizers with Manure Nitrogen on Soil Properties and Vegetable Yields in China: A Meta-Analysis
Source: Plants (Basel). 2023 Feb 20;12(4):964. doi: 10.3390/plants12040964 (PMC9959476; doi:10.3390/plants12040964)
Supplement: Supplementary file 1 [file plants-12-00964-s001.zip]

Archive with 2 entries (2 files):
- plants-2013371-supplementary.pdf
- plants-2013371-supplementary.xlsx
