# Supplementary material for: Effects of the Ratio of Substituting Mineral Fertilizers with Manure Nitrogen on Soil Properties and Vegetable Yields in China: A Meta-Analysis
Source: Plants (Basel). 2023 Feb 20;12(4):964. doi: 10.3390/plants12040964 (PMC9959476; doi:10.3390/plants12040964)
Supplement: Supplementary file 1 [file plants-12-00964-s001.zip › plants-2013371-supplementary.xlsx]

## Sheet: Yield-soil nutrient
Province	East Longitude	North Latitude	MAP (mm)	MAT(℃)	Climatic conditions	Initial soil pH	Initial SOC (g kg-1)	Soil texture	Cultivation types	Planting years	Total N application (kg N ha-1)	Organic N (kg N ha-1)	Substitution ratio (SR %)	Replicates	Yield (kg ha-1)	SD	SOC(g kg-1)	SD	STN(g kg-1)	SD	MBC(mg·kg-1)	SD	MBN ((mg·kg-1)	SD	AP(mg kg-1)	SD	AK(mg kg-1)	SD	References
Shandong	121°17'49″	37°29'31″	622.4	13.5	Temperate climate zone	6.94	15.03	Loam	open vegetable		446.717	86.7168	0.19412	3	180.84	7.91	13.78	0.6											Jiang X, Jiang XL., Yang JC., et al.,(2020) Impacts of different fertilization modes on soil properties and yield of vegetable. Jiangsu Agricultural Sciences 48(7):169-173．doi: 10. 15889 /j. issn.1002-1302.2020.07. 032.
Shandong	121°17'49″	37°29'31″	622.4	13.5	Temperate climate zone	6.94	15.03	Loam	open vegetable		216.792	216.792	1	3	172.85	11.65	13.13	0.7											Jiang X, Jiang XL., Yang JC., et al.,(2020) Impacts of different fertilization modes on soil properties and yield of vegetable. Jiangsu Agricultural Sciences 48(7):169-173．doi: 10. 15889 /j. issn.1002-1302.2020.07. 032.
Shandong	121°17'49″	37°29'31″	622.4	13.5	Temperate climate zone	6.94	15.03	Loam	open vegetable		441.79	216.792	0.490713	3	171.11	12.53	14.89	0.4											Jiang X, Jiang XL., Yang JC., et al.,(2020) Impacts of different fertilization modes on soil properties and yield of vegetable. Jiangsu Agricultural Sciences 48(7):169-173．doi: 10. 15889 /j. issn.1002-1302.2020.07. 032.
Shandong	121°17'49″	37°29'31″	622.4	13.5	Temperate climate zone	6.94	15.03	Loam	open vegetable		251.6	0	0	3	196.03	3.37	13.85	1.1											Jiang X, Jiang XL., Yang JC., et al.,(2020) Impacts of different fertilization modes on soil properties and yield of vegetable. Jiangsu Agricultural Sciences 48(7):169-173．doi: 10. 15889 /j. issn.1002-1302.2020.07. 032.
Shandong	121°17'49″	37°29'31″	622.4	13.5	Temperate climate zone	6.94	15.03	Loam	open vegetable		418.8	250	0.596944	3	178.56	9.13	15.75	0.6											Jiang X, Jiang XL., Yang JC., et al.,(2020) Impacts of different fertilization modes on soil properties and yield of vegetable. Jiangsu Agricultural Sciences 48(7):169-173．doi: 10. 15889 /j. issn.1002-1302.2020.07. 032.
Shandong	121°17'49″	37°29'31″	622.4	13.5	Temperate climate zone	6.94	15.03	Loam	open vegetable		535	375	0.700935	3	11.84	1.32	13.38	0.6											Jiang X, Jiang XL., Yang JC., et al.,(2020) Impacts of different fertilization modes on soil properties and yield of vegetable. Jiangsu Agricultural Sciences 48(7):169-173．doi: 10. 15889 /j. issn.1002-1302.2020.07. 032.
Shandong	121°17'49″	37°29'31″	622.4	13.5	Temperate climate zone	6.94	15.03	Loam	open vegetable		250	0	0	3	12.73	0.84	13.49	0.2											Jiang X, Jiang XL., Yang JC., et al.,(2020) Impacts of different fertilization modes on soil properties and yield of vegetable. Jiangsu Agricultural Sciences 48(7):169-173．doi: 10. 15889 /j. issn.1002-1302.2020.07. 032.
Shandong	121°17'49″	37°29'31″	622.4	13.5	Temperate climate zone	6.94	15.03	Loam	open vegetable		370	250	0.675676	3	14.06	1.12	13.76	0.3											Jiang X, Jiang XL., Yang JC., et al.,(2020) Impacts of different fertilization modes on soil properties and yield of vegetable. Jiangsu Agricultural Sciences 48(7):169-173．doi: 10. 15889 /j. issn.1002-1302.2020.07. 032.
Shandong	121°17'49″	37°29'31″	622.4	13.5	Temperate climate zone	6.94	15.03	Loam	open vegetable		132.3	0	0	3	14.1	1.28	13.47	1.1											Jiang X, Jiang XL., Yang JC., et al.,(2020) Impacts of different fertilization modes on soil properties and yield of vegetable. Jiangsu Agricultural Sciences 48(7):169-173．doi: 10. 15889 /j. issn.1002-1302.2020.07. 032.
Shandong	121°17'49″	37°29'31″	622.4	13.5	Temperate climate zone	6.94	15.03	Loam	open vegetable		591.9	531.9	0.898632	3	12.11	0.74	15.75	0.4											Jiang X, Jiang XL., Yang JC., et al.,(2020) Impacts of different fertilization modes on soil properties and yield of vegetable. Jiangsu Agricultural Sciences 48(7):169-173．doi: 10. 15889 /j. issn.1002-1302.2020.07. 032.
Shanxi	107°59′	34°14′	620	13	Temperate climate zone	7.76	15.3	Clay	Greenhouse	8	0	0	0	3	95.4	2.4	20.4	5.4	1.53	0.42					286	38	662	75	Gao X. (2019) Effects of integrated application of biogas slurry water and fertifizer instesd of chemical fertilizer on greenhous crops and soil propertise.Yangling.Northwest A&F University
Shanxi	107°59′	34°14′	620	13	Temperate climate zone	7.76	15.3	Clay	Greenhouse	8	565	0	0	3	104	10	20.4	1.2	1.43	0.16					385	110	684	22	Gao X. (2019) Effects of integrated application of biogas slurry water and fertifizer instesd of chemical fertilizer on greenhous crops and soil propertise.Yangling.Northwest A&F University
Shanxi	107°59′	34°14′	620	13	Temperate climate zone	7.76	15.3	Clay	Greenhouse	8	302	0	0	3	101	12	19.4	7	1.38	0.26					272	78	646	82	Gao X. (2019) Effects of integrated application of biogas slurry water and fertifizer instesd of chemical fertilizer on greenhous crops and soil propertise.Yangling.Northwest A&F University
Shanxi	107°59′	34°14′	620	13	Temperate climate zone	7.76	15.3	Clay	Greenhouse	8	565	565	1	3	108	8	21.2	2.8	1.57	0.06					420	124	912	76	Gao X. (2019) Effects of integrated application of biogas slurry water and fertifizer instesd of chemical fertilizer on greenhous crops and soil propertise.Yangling.Northwest A&F University
Shanxi	107°59′	34°14′	620	13	Temperate climate zone	7.76	15.3	Clay	Greenhouse	8	302	302	1	3	103	8	21.7	4.6	1.54	0.4					363	68	814	44	Gao X. (2019) Effects of integrated application of biogas slurry water and fertifizer instesd of chemical fertilizer on greenhous crops and soil propertise.Yangling.Northwest A&F University
Shanxi	107°59′	34°14′	620	13	Temperate climate zone	7.76	15.3	Clay	Greenhouse	8	0	0	0	3	42.8	7.6	19.3	1.8	1.45	0.089					229	16	704	90	Gao X. (2019) Effects of integrated application of biogas slurry water and fertifizer instesd of chemical fertilizer on greenhous crops and soil propertise.Yangling.Northwest A&F University
Shanxi	107°59′	34°14′	620	13	Temperate climate zone	7.76	15.3	Clay	Greenhouse	8	565	0	0	3	46	9.2	23.6	4	1.61	0.053					372	50	820	81	Gao X. (2019) Effects of integrated application of biogas slurry water and fertifizer instesd of chemical fertilizer on greenhous crops and soil propertise.Yangling.Northwest A&F University
Shanxi	107°59′	34°14′	620	13	Temperate climate zone	7.76	15.3	Clay	Greenhouse	8	272	0	0	3	47.9	5.4	23.2	5.8	1.52	0.035					252	48	721	73	Gao X. (2019) Effects of integrated application of biogas slurry water and fertifizer instesd of chemical fertilizer on greenhous crops and soil propertise.Yangling.Northwest A&F University
Shanxi	107°59′	34°14′	620	13	Temperate climate zone	7.76	15.3	Clay	Greenhouse	8	565	565	1	3	35.8	2.8	25	6.6	1.64	0.089					359	34	863	25	Gao X. (2019) Effects of integrated application of biogas slurry water and fertifizer instesd of chemical fertilizer on greenhous crops and soil propertise.Yangling.Northwest A&F University
Shanxi	107°59′	34°14′	620	13	Temperate climate zone	7.76	15.3	Clay	Greenhouse	8	272	272	1	3	45	4.4	23.5	3.4	1.63	0.089					286	40	773	47	Gao X. (2019) Effects of integrated application of biogas slurry water and fertifizer instesd of chemical fertilizer on greenhous crops and soil propertise.Yangling.Northwest A&F University
Tianjin	116°51′	38°51′	586.1	11.6	Temperate climate zone	7.44	22.54		Greenhouse		450	0	0	3	4.6		26.02								296.77		495.59	59	Fang EH. (2019) Effect of organic fertilizer substituting fertilizer on growth of vegetable and soil fertility. Tianjin. Tianjin Agricultural university.
Tianjin	116°51′	38°51′	586.1	11.6	Temperate climate zone	7.44	22.54		Greenhouse		450	72.75	0.161667	3	4.324		27.86								293.1		489.17	17	Fang EH. (2019) Effect of organic fertilizer substituting fertilizer on growth of vegetable and soil fertility. Tianjin. Tianjin Agricultural university.
Tianjin	116°51′	38°51′	586.1	11.6	Temperate climate zone	7.44	22.54		Greenhouse		450	145.5	0.323333	3	4.517		30.01								268.43		479.91	91	Fang EH. (2019) Effect of organic fertilizer substituting fertilizer on growth of vegetable and soil fertility. Tianjin. Tianjin Agricultural university.
Tianjin	116°51′	38°51′	586.1	11.6	Temperate climate zone	7.44	22.54		Greenhouse		450	218.25	0.485	3	4.723		30.93								295.77		476.87	87	Fang EH. (2019) Effect of organic fertilizer substituting fertilizer on growth of vegetable and soil fertility. Tianjin. Tianjin Agricultural university.
Tianjin	116°51′	38°51′	586.1	11.6	Temperate climate zone	7.44	22.54		Greenhouse		450	363.6	0.808	3	4.431		33.77								318.1		387.87	87	Fang EH. (2019) Effect of organic fertilizer substituting fertilizer on growth of vegetable and soil fertility. Tianjin. Tianjin Agricultural university.
Tianjin	116°51′	38°51′	586.1	11.6	Temperate climate zone	7.74	22.15		Greenhouse		450	0	0	3	3.068		22.95								242.88		256.84		Fang EH. (2019) Effect of organic fertilizer substituting fertilizer on growth of vegetable and soil fertility. Tianjin. Tianjin Agricultural university.
Tianjin	116°51′	38°51′	586.1	11.6	Temperate climate zone	7.74	22.15		Greenhouse		450	72.75	0.161667	3	2.998		23.61								257.55		239.27		Fang EH. (2019) Effect of organic fertilizer substituting fertilizer on growth of vegetable and soil fertility. Tianjin. Tianjin Agricultural university.
Tianjin	116°51′	38°51′	586.1	11.6	Temperate climate zone	7.74	22.15		Greenhouse		450	145.5	0.323333	3	3.0827		26.22								273.3		312.06		Fang EH. (2019) Effect of organic fertilizer substituting fertilizer on growth of vegetable and soil fertility. Tianjin. Tianjin Agricultural university.
Tianjin	116°51′	38°51′	586.1	11.6	Temperate climate zone	7.74	22.15		Greenhouse		450	218.25	0.485	3	2.82389		30.06								298.47		329.01		Fang EH. (2019) Effect of organic fertilizer substituting fertilizer on growth of vegetable and soil fertility. Tianjin. Tianjin Agricultural university.
Tianjin	116°51′	38°51′	586.1	11.6	Temperate climate zone	8.4	36.13		Greenhouse		454.8	79.8	0.175462	3	4.213		28.26								115.99		263.96		Fang EH. (2019) Effect of organic fertilizer substituting fertilizer on growth of vegetable and soil fertility. Tianjin. Tianjin Agricultural university.
Tianjin	116°51′	38°51′	586.1	11.6	Temperate climate zone	8.4	36.13		Greenhouse		420.6	79.8	0.189729	3	4.223		28.41								118.59		272.96		Fang EH. (2019) Effect of organic fertilizer substituting fertilizer on growth of vegetable and soil fertility. Tianjin. Tianjin Agricultural university.
Tianjin	116°51′	38°51′	586.1	11.6	Temperate climate zone	8.4	36.13		Greenhouse		454.8	159.6	0.350923	3	4.352		31.79								122.53		273.53		Fang EH. (2019) Effect of organic fertilizer substituting fertilizer on growth of vegetable and soil fertility. Tianjin. Tianjin Agricultural university.
Tianjin	116°51′	38°51′	586.1	11.6	Temperate climate zone	8.4	36.13		Greenhouse		454.8	184.65	0.406003	3	4.465		32.98								122.63		278.71		Fang EH. (2019) Effect of organic fertilizer substituting fertilizer on growth of vegetable and soil fertility. Tianjin. Tianjin Agricultural university.
Guangdong	112°57	22°23′	1720	21	Subtropical climate zone	5.66	29.09		Greenhouse		450	450	1	3	0.99		31.62	0.79	1.33	0.09					129.75	6.15	158.47	18.66	Yang JR.(2018) Effects of peanut bran on yield, quality of flowering chinese cabbage and soil physical and che micalproperties.Gangzhou.South China Agricultural University
Guangdong	112°57	22°23′	1720	21	Subtropical climate zone	5.66	29.09		Greenhouse		600	600	1	3	1.151		35.18	0.56	1.56	0.02					143.95	11.95	253.64	44.25	Yang JR.(2018) Effects of peanut bran on yield, quality of flowering chinese cabbage and soil physical and che micalproperties.Gangzhou.South China Agricultural University
Guangdong	112°57	22°23′	1720	21	Subtropical climate zone	5.66	29.09		Greenhouse		750	750	1	3	1.234		35.77	2.18	1.58	0.07					143.85	15.15	296.1	13.21	Yang JR.(2018) Effects of peanut bran on yield, quality of flowering chinese cabbage and soil physical and che micalproperties.Gangzhou.South China Agricultural University
Guangdong	112°57	22°23′	1720	21	Subtropical climate zone	5.66	29.09		Greenhouse		765	0	0	3	1.115		32.15	0.17	1.43	0.12					118	5.45	198.22	4.66	Yang JR.(2018) Effects of peanut bran on yield, quality of flowering chinese cabbage and soil physical and che micalproperties.Gangzhou.South China Agricultural University
Guangdong	112°57	22°23′	1720	21	Subtropical climate zone	5.66	29.09		Greenhouse		0	0	0	3	0.827		26.91	1.05	1.13	0.01					112.55	21.65	134.1	34.21	Yang JR.(2018) Effects of peanut bran on yield, quality of flowering chinese cabbage and soil physical and che micalproperties.Gangzhou.South China Agricultural University
Hebei	113°30′	37°27′	540	11.5	Temperate climate zone	8	9.1	Sand	Greenhouse	6	600	0	0	3	134.8	5.1	12.298		0.88		123	15	28.2	1.1	46.4		448.5		Rong QL.(2018) Effects of partial substitution of chemical fertilizer with organic amendments on microbial characteristics of soil aggregates in greenhouse vegetable production.Beijing.Chinese Academy ofAgricultural Sciences of Agricultural Sciences
Hebei	113°30′	37°27′	540	11.5	Temperate climate zone	8	9.1	Sand	Greenhouse	6	600	150	0.25	3	138.4	9.5	16.0648		1.11		137	7	36.4	3.2	64.6		409.8		Rong QL.(2018) Effects of partial substitution of chemical fertilizer with organic amendments on microbial characteristics of soil aggregates in greenhouse vegetable production.Beijing.Chinese Academy ofAgricultural Sciences of Agricultural Sciences
Hebei	113°30′	37°27′	540	11.5	Temperate climate zone	8	9.1	Sand	Greenhouse	6	600	300	0.5	3	140.9	2.8	19.8316		1.42		173	2	48.6	6.4	74.9		369.7		Rong QL.(2018) Effects of partial substitution of chemical fertilizer with organic amendments on microbial characteristics of soil aggregates in greenhouse vegetable production.Beijing.Chinese Academy ofAgricultural Sciences of Agricultural Sciences
Hebei	113°30′	37°27′	540	11.5	Temperate climate zone	8	9.1	Sand	Greenhouse	6	600	300	0.5	3	144.9	5.7	21.844		1.36		229	2	53.9	5.7	59.2		363.3		Rong QL.(2018) Effects of partial substitution of chemical fertilizer with organic amendments on microbial characteristics of soil aggregates in greenhouse vegetable production.Beijing.Chinese Academy ofAgricultural Sciences of Agricultural Sciences
Hebei	113°30′	37°27′	540	11.5	Temperate climate zone	8	9.1	Sand	Greenhouse	6	600	300	0.5	3	136.1	8.3	22.3772		1.33		293	3	57.1	2.2	53.9		292.9		Rong QL.(2018) Effects of partial substitution of chemical fertilizer with organic amendments on microbial characteristics of soil aggregates in greenhouse vegetable production.Beijing.Chinese Academy ofAgricultural Sciences of Agricultural Sciences
Hebei	113°30′	37°27′	540	11.5	Temperate climate zone	8	9.1	Sand	Greenhouse	2	600	0	0	3	141.6	2													Rong QL.(2018) Effects of partial substitution of chemical fertilizer with organic amendments on microbial characteristics of soil aggregates in greenhouse vegetable production.Beijing.Chinese Academy ofAgricultural Sciences of Agricultural Sciences
Hebei	113°30′	37°27′	540	11.5	Temperate climate zone	8	9.1	Sand	Greenhouse	2	600	150	0.25	3	140.3	10.3													Rong QL.(2018) Effects of partial substitution of chemical fertilizer with organic amendments on microbial characteristics of soil aggregates in greenhouse vegetable production.Beijing.Chinese Academy ofAgricultural Sciences of Agricultural Sciences
Hebei	113°30′	37°27′	540	11.5	Temperate climate zone	8	9.1	Sand	Greenhouse	2	600	300	0.5	3	133.4	4.8													Rong QL.(2018) Effects of partial substitution of chemical fertilizer with organic amendments on microbial characteristics of soil aggregates in greenhouse vegetable production.Beijing.Chinese Academy ofAgricultural Sciences of Agricultural Sciences
Hebei	113°30′	37°27′	540	11.5	Temperate climate zone	8	9.1	Sand	Greenhouse	2	600	300	0.5	3	140.8	12													Rong QL.(2018) Effects of partial substitution of chemical fertilizer with organic amendments on microbial characteristics of soil aggregates in greenhouse vegetable production.Beijing.Chinese Academy ofAgricultural Sciences of Agricultural Sciences
Hebei	113°30′	37°27′	540	11.5	Temperate climate zone	8	9.1	Sand	Greenhouse	2	600	300	0.5	3	137.4	6.6													Rong QL.(2018) Effects of partial substitution of chemical fertilizer with organic amendments on microbial characteristics of soil aggregates in greenhouse vegetable production.Beijing.Chinese Academy ofAgricultural Sciences of Agricultural Sciences
Hebei	113°30′	37°27′	540	11.5	Temperate climate zone	8	9.1	Sand	Greenhouse	3	600	0	0	3	178.9	5.3													Rong QL.(2018) Effects of partial substitution of chemical fertilizer with organic amendments on microbial characteristics of soil aggregates in greenhouse vegetable production.Beijing.Chinese Academy ofAgricultural Sciences of Agricultural Sciences
Hebei	113°30′	37°27′	540	11.5	Temperate climate zone	8	9.1	Sand	Greenhouse	3	600	150	0.25	3	170.8	7													Rong QL.(2018) Effects of partial substitution of chemical fertilizer with organic amendments on microbial characteristics of soil aggregates in greenhouse vegetable production.Beijing.Chinese Academy ofAgricultural Sciences of Agricultural Sciences
Hebei	113°30′	37°27′	540	11.5	Temperate climate zone	8	9.1	Sand	Greenhouse	3	600	300	0.5	3	169.9	1.5													Rong QL.(2018) Effects of partial substitution of chemical fertilizer with organic amendments on microbial characteristics of soil aggregates in greenhouse vegetable production.Beijing.Chinese Academy ofAgricultural Sciences of Agricultural Sciences
Hebei	113°30′	37°27′	540	11.5	Temperate climate zone	8	9.1	Sand	Greenhouse	3	600	300	0.5	3	165.8	6													Rong QL.(2018) Effects of partial substitution of chemical fertilizer with organic amendments on microbial characteristics of soil aggregates in greenhouse vegetable production.Beijing.Chinese Academy ofAgricultural Sciences of Agricultural Sciences
Hebei	113°30′	37°27′	540	11.5	Temperate climate zone	8	9.1	Sand	Greenhouse	3	600	300	0.5	3	170.4	4.6													Rong QL.(2018) Effects of partial substitution of chemical fertilizer with organic amendments on microbial characteristics of soil aggregates in greenhouse vegetable production.Beijing.Chinese Academy ofAgricultural Sciences of Agricultural Sciences
Hebei	113°30′	37°27′	540	11.5	Temperate climate zone	8	9.1	Sand	Greenhouse	4	600	0	0	3	144.3	1.9													Rong QL.(2018) Effects of partial substitution of chemical fertilizer with organic amendments on microbial characteristics of soil aggregates in greenhouse vegetable production.Beijing.Chinese Academy ofAgricultural Sciences of Agricultural Sciences
Hebei	113°30′	37°27′	540	11.5	Temperate climate zone	8	9.1	Sand	Greenhouse	4	600	150	0.25	3	139.1	3.7													Rong QL.(2018) Effects of partial substitution of chemical fertilizer with organic amendments on microbial characteristics of soil aggregates in greenhouse vegetable production.Beijing.Chinese Academy ofAgricultural Sciences of Agricultural Sciences
Hebei	113°30′	37°27′	540	11.5	Temperate climate zone	8	9.1	Sand	Greenhouse	4	600	300	0.5	3	136.8	6.3													Rong QL.(2018) Effects of partial substitution of chemical fertilizer with organic amendments on microbial characteristics of soil aggregates in greenhouse vegetable production.Beijing.Chinese Academy ofAgricultural Sciences of Agricultural Sciences
Hebei	113°30′	37°27′	540	11.5	Temperate climate zone	8	9.1	Sand	Greenhouse	4	600	300	0.5	3	147.4	3.8													Rong QL.(2018) Effects of partial substitution of chemical fertilizer with organic amendments on microbial characteristics of soil aggregates in greenhouse vegetable production.Beijing.Chinese Academy ofAgricultural Sciences of Agricultural Sciences
Hebei	113°30′	37°27′	540	11.5	Temperate climate zone	8	9.1	Sand	Greenhouse	4	600	300	0.5	3	152.2	10													Rong QL.(2018) Effects of partial substitution of chemical fertilizer with organic amendments on microbial characteristics of soil aggregates in greenhouse vegetable production.Beijing.Chinese Academy ofAgricultural Sciences of Agricultural Sciences
Hebei	113°30′	37°27′	540	11.5	Temperate climate zone	8	9.1	Sand	Greenhouse	5	600	0	0	3	103.2	3.3													Rong QL.(2018) Effects of partial substitution of chemical fertilizer with organic amendments on microbial characteristics of soil aggregates in greenhouse vegetable production.Beijing.Chinese Academy ofAgricultural Sciences of Agricultural Sciences
Hebei	113°30′	37°27′	540	11.5	Temperate climate zone	8	9.1	Sand	Greenhouse	5	600	150	0.25	3	105.1	3.6													Rong QL.(2018) Effects of partial substitution of chemical fertilizer with organic amendments on microbial characteristics of soil aggregates in greenhouse vegetable production.Beijing.Chinese Academy ofAgricultural Sciences of Agricultural Sciences
Hebei	113°30′	37°27′	540	11.5	Temperate climate zone	8	9.1	Sand	Greenhouse	5	600	300	0.5	3	107.3	2.9													Rong QL.(2018) Effects of partial substitution of chemical fertilizer with organic amendments on microbial characteristics of soil aggregates in greenhouse vegetable production.Beijing.Chinese Academy ofAgricultural Sciences of Agricultural Sciences
Hebei	113°30′	37°27′	540	11.5	Temperate climate zone	8	9.1	Sand	Greenhouse	5	600	300	0.5	3	110	2.9													Rong QL.(2018) Effects of partial substitution of chemical fertilizer with organic amendments on microbial characteristics of soil aggregates in greenhouse vegetable production.Beijing.Chinese Academy ofAgricultural Sciences of Agricultural Sciences
Hebei	113°30′	37°27′	540	11.5	Temperate climate zone	8	9.1	Sand	Greenhouse	5	600	300	0.5	3	112.1	2.8													Rong QL.(2018) Effects of partial substitution of chemical fertilizer with organic amendments on microbial characteristics of soil aggregates in greenhouse vegetable production.Beijing.Chinese Academy ofAgricultural Sciences of Agricultural Sciences
Hebei	113°30′	37°27′	540	11.5	Temperate climate zone	8	9.1	Sand	Greenhouse	6	600	0	0	3	125.3	4													Rong QL.(2018) Effects of partial substitution of chemical fertilizer with organic amendments on microbial characteristics of soil aggregates in greenhouse vegetable production.Beijing.Chinese Academy ofAgricultural Sciences of Agricultural Sciences
Hebei	113°30′	37°27′	540	11.5	Temperate climate zone	8	9.1	Sand	Greenhouse	6	600	150	0.25	3	131.7	8.6													Rong QL.(2018) Effects of partial substitution of chemical fertilizer with organic amendments on microbial characteristics of soil aggregates in greenhouse vegetable production.Beijing.Chinese Academy ofAgricultural Sciences of Agricultural Sciences
Hebei	113°30′	37°27′	540	11.5	Temperate climate zone	8	9.1	Sand	Greenhouse	6	600	300	0.5	3	133.9	6.6													Rong QL.(2018) Effects of partial substitution of chemical fertilizer with organic amendments on microbial characteristics of soil aggregates in greenhouse vegetable production.Beijing.Chinese Academy ofAgricultural Sciences of Agricultural Sciences
Hebei	113°30′	37°27′	540	11.5	Temperate climate zone	8	9.1	Sand	Greenhouse	6	600	300	0.5	3	138	5.4													Rong QL.(2018) Effects of partial substitution of chemical fertilizer with organic amendments on microbial characteristics of soil aggregates in greenhouse vegetable production.Beijing.Chinese Academy ofAgricultural Sciences of Agricultural Sciences
Hebei	113°30′	37°27′	540	11.5	Temperate climate zone	8	9.1	Sand	Greenhouse	6	600	300	0.5	3	136.2	7.1													Rong QL.(2018) Effects of partial substitution of chemical fertilizer with organic amendments on microbial characteristics of soil aggregates in greenhouse vegetable production.Beijing.Chinese Academy ofAgricultural Sciences of Agricultural Sciences
Hebei	113°30′	37°27′	540	11.5	Temperate climate zone	8	9.1	Sand	Greenhouse	6	600	0	0	3	113.6	4.8													Rong QL.(2018) Effects of partial substitution of chemical fertilizer with organic amendments on microbial characteristics of soil aggregates in greenhouse vegetable production.Beijing.Chinese Academy ofAgricultural Sciences of Agricultural Sciences
Hebei	113°30′	37°27′	540	11.5	Temperate climate zone	8	9.1	Sand	Greenhouse	6	600	150	0.25	3	118.7	3.5													Rong QL.(2018) Effects of partial substitution of chemical fertilizer with organic amendments on microbial characteristics of soil aggregates in greenhouse vegetable production.Beijing.Chinese Academy ofAgricultural Sciences of Agricultural Sciences
Hebei	113°30′	37°27′	540	11.5	Temperate climate zone	8	9.1	Sand	Greenhouse	6	600	300	0.5	3	121.9	2.3													Rong QL.(2018) Effects of partial substitution of chemical fertilizer with organic amendments on microbial characteristics of soil aggregates in greenhouse vegetable production.Beijing.Chinese Academy ofAgricultural Sciences of Agricultural Sciences
Hebei	113°30′	37°27′	540	11.5	Temperate climate zone	8	9.1	Sand	Greenhouse	6	600	300	0.5	3	123.9	1.3													Rong QL.(2018) Effects of partial substitution of chemical fertilizer with organic amendments on microbial characteristics of soil aggregates in greenhouse vegetable production.Beijing.Chinese Academy ofAgricultural Sciences of Agricultural Sciences
Hebei	113°30′	37°27′	540	11.5	Temperate climate zone	8	9.1	Sand	Greenhouse	6	600	300	0.5	3	120.2	1.9													Rong QL.(2018) Effects of partial substitution of chemical fertilizer with organic amendments on microbial characteristics of soil aggregates in greenhouse vegetable production.Beijing.Chinese Academy ofAgricultural Sciences of Agricultural Sciences
Hebei	113°30′	37°27′	540	11.5	Temperate climate zone	8	9.1	Sand	Greenhouse	6	450	0	0	3	96.2	8.4													Rong QL.(2018) Effects of partial substitution of chemical fertilizer with organic amendments on microbial characteristics of soil aggregates in greenhouse vegetable production.Beijing.Chinese Academy ofAgricultural Sciences of Agricultural Sciences
Hebei	113°30′	37°27′	540	11.5	Temperate climate zone	8	9.1	Sand	Greenhouse	6	450	112.5	0.25	3	93.5	4.3													Rong QL.(2018) Effects of partial substitution of chemical fertilizer with organic amendments on microbial characteristics of soil aggregates in greenhouse vegetable production.Beijing.Chinese Academy ofAgricultural Sciences of Agricultural Sciences
Hebei	113°30′	37°27′	540	11.5	Temperate climate zone	8	9.1	Sand	Greenhouse	6	450	225	0.5	3	91.1	3.6													Rong QL.(2018) Effects of partial substitution of chemical fertilizer with organic amendments on microbial characteristics of soil aggregates in greenhouse vegetable production.Beijing.Chinese Academy ofAgricultural Sciences of Agricultural Sciences
Hebei	113°30′	37°27′	540	11.5	Temperate climate zone	8	9.1	Sand	Greenhouse	6	450	225	0.5	3	80.4	6													Rong QL.(2018) Effects of partial substitution of chemical fertilizer with organic amendments on microbial characteristics of soil aggregates in greenhouse vegetable production.Beijing.Chinese Academy ofAgricultural Sciences of Agricultural Sciences
Hebei	113°30′	37°27′	540	11.5	Temperate climate zone	8	9.1	Sand	Greenhouse	6	450	225	0.5	3	80.5	4.4													Rong QL.(2018) Effects of partial substitution of chemical fertilizer with organic amendments on microbial characteristics of soil aggregates in greenhouse vegetable production.Beijing.Chinese Academy ofAgricultural Sciences of Agricultural Sciences
Hebei	113°30′	37°27′	540	11.5	Temperate climate zone	8	9.1	Sand	Greenhouse	6	450	0	0	3	70.5	2.9													Rong QL.(2018) Effects of partial substitution of chemical fertilizer with organic amendments on microbial characteristics of soil aggregates in greenhouse vegetable production.Beijing.Chinese Academy ofAgricultural Sciences of Agricultural Sciences
Hebei	113°30′	37°27′	540	11.5	Temperate climate zone	8	9.1	Sand	Greenhouse	6	450	112.5	0.25	3	65.8	1.5													Rong QL.(2018) Effects of partial substitution of chemical fertilizer with organic amendments on microbial characteristics of soil aggregates in greenhouse vegetable production.Beijing.Chinese Academy ofAgricultural Sciences of Agricultural Sciences
Hebei	113°30′	37°27′	540	11.5	Temperate climate zone	8	9.1	Sand	Greenhouse	6	450	225	0.5	3	72.5	1.4													Rong QL.(2018) Effects of partial substitution of chemical fertilizer with organic amendments on microbial characteristics of soil aggregates in greenhouse vegetable production.Beijing.Chinese Academy ofAgricultural Sciences of Agricultural Sciences
Hebei	113°30′	37°27′	540	11.5	Temperate climate zone	8	9.1	Sand	Greenhouse	6	450	225	0.5	3	72.1	6													Rong QL.(2018) Effects of partial substitution of chemical fertilizer with organic amendments on microbial characteristics of soil aggregates in greenhouse vegetable production.Beijing.Chinese Academy ofAgricultural Sciences of Agricultural Sciences
Hebei	113°30′	37°27′	540	11.5	Temperate climate zone	8	9.1	Sand	Greenhouse	6	450	225	0.5	3	79.5	6.3													Rong QL.(2018) Effects of partial substitution of chemical fertilizer with organic amendments on microbial characteristics of soil aggregates in greenhouse vegetable production.Beijing.Chinese Academy ofAgricultural Sciences of Agricultural Sciences
Hebei	113°30′	37°27′	540	11.5	Temperate climate zone	8	9.1	Sand	Greenhouse	6	450	0	0	3	70.1	8.6													Rong QL.(2018) Effects of partial substitution of chemical fertilizer with organic amendments on microbial characteristics of soil aggregates in greenhouse vegetable production.Beijing.Chinese Academy ofAgricultural Sciences of Agricultural Sciences
Hebei	113°30′	37°27′	540	11.5	Temperate climate zone	8	9.1	Sand	Greenhouse	6	450	112.5	0.25	3	71.6	7.6													Rong QL.(2018) Effects of partial substitution of chemical fertilizer with organic amendments on microbial characteristics of soil aggregates in greenhouse vegetable production.Beijing.Chinese Academy ofAgricultural Sciences of Agricultural Sciences
Hebei	113°30′	37°27′	540	11.5	Temperate climate zone	8	9.1	Sand	Greenhouse	6	450	225	0.5	3	78.4	6.7													Rong QL.(2018) Effects of partial substitution of chemical fertilizer with organic amendments on microbial characteristics of soil aggregates in greenhouse vegetable production.Beijing.Chinese Academy ofAgricultural Sciences of Agricultural Sciences
Hebei	113°30′	37°27′	540	11.5	Temperate climate zone	8	9.1	Sand	Greenhouse	6	450	225	0.5	3	80.8	6.5													Rong QL.(2018) Effects of partial substitution of chemical fertilizer with organic amendments on microbial characteristics of soil aggregates in greenhouse vegetable production.Beijing.Chinese Academy ofAgricultural Sciences of Agricultural Sciences
Hebei	113°30′	37°27′	540	11.5	Temperate climate zone	8	9.1	Sand	Greenhouse	6	450	225	0.5	3	81	10.7													Rong QL.(2018) Effects of partial substitution of chemical fertilizer with organic amendments on microbial characteristics of soil aggregates in greenhouse vegetable production.Beijing.Chinese Academy ofAgricultural Sciences of Agricultural Sciences
Hebei	113°30′	37°27′	540	11.5	Temperate climate zone	8	9.1	Sand	Greenhouse	6	450	0	0	3	72.5	5.3													Rong QL.(2018) Effects of partial substitution of chemical fertilizer with organic amendments on microbial characteristics of soil aggregates in greenhouse vegetable production.Beijing.Chinese Academy ofAgricultural Sciences of Agricultural Sciences
Hebei	113°30′	37°27′	540	11.5	Temperate climate zone	8	9.1	Sand	Greenhouse	6	450	112.5	0.25	3	77.1	5.6													Rong QL.(2018) Effects of partial substitution of chemical fertilizer with organic amendments on microbial characteristics of soil aggregates in greenhouse vegetable production.Beijing.Chinese Academy ofAgricultural Sciences of Agricultural Sciences
Hebei	113°30′	37°27′	540	11.5	Temperate climate zone	8	9.1	Sand	Greenhouse	6	450	225	0.5	3	78.2	3.6													Rong QL.(2018) Effects of partial substitution of chemical fertilizer with organic amendments on microbial characteristics of soil aggregates in greenhouse vegetable production.Beijing.Chinese Academy ofAgricultural Sciences of Agricultural Sciences
Hebei	113°30′	37°27′	540	11.5	Temperate climate zone	8	9.1	Sand	Greenhouse	6	450	225	0.5	3	79.9	3.2													Rong QL.(2018) Effects of partial substitution of chemical fertilizer with organic amendments on microbial characteristics of soil aggregates in greenhouse vegetable production.Beijing.Chinese Academy ofAgricultural Sciences of Agricultural Sciences
Hebei	113°30′	37°27′	540	11.5	Temperate climate zone	8	9.1	Sand	Greenhouse	6	450	225	0.5	3	76.6	3.6													Rong QL.(2018) Effects of partial substitution of chemical fertilizer with organic amendments on microbial characteristics of soil aggregates in greenhouse vegetable production.Beijing.Chinese Academy ofAgricultural Sciences of Agricultural Sciences
Hebei	113°30′	37°27′	540	11.5	Temperate climate zone	8	9.1	Sand	Greenhouse	6	450	0	0	3	74.6	1.9													Rong QL.(2018) Effects of partial substitution of chemical fertilizer with organic amendments on microbial characteristics of soil aggregates in greenhouse vegetable production.Beijing.Chinese Academy ofAgricultural Sciences of Agricultural Sciences
Hebei	113°30′	37°27′	540	11.5	Temperate climate zone	8	9.1	Sand	Greenhouse	6	450	112.5	0.25	3	76.3	1.8													Rong QL.(2018) Effects of partial substitution of chemical fertilizer with organic amendments on microbial characteristics of soil aggregates in greenhouse vegetable production.Beijing.Chinese Academy ofAgricultural Sciences of Agricultural Sciences
Hebei	113°30′	37°27′	540	11.5	Temperate climate zone	8	9.1	Sand	Greenhouse	6	450	225	0.5	3	77.1	3													Rong QL.(2018) Effects of partial substitution of chemical fertilizer with organic amendments on microbial characteristics of soil aggregates in greenhouse vegetable production.Beijing.Chinese Academy ofAgricultural Sciences of Agricultural Sciences
Hebei	113°30′	37°27′	540	11.5	Temperate climate zone	8	9.1	Sand	Greenhouse	6	450	225	0.5	3	78.9	1.6													Rong QL.(2018) Effects of partial substitution of chemical fertilizer with organic amendments on microbial characteristics of soil aggregates in greenhouse vegetable production.Beijing.Chinese Academy ofAgricultural Sciences of Agricultural Sciences
Hebei	113°30′	37°27′	540	11.5	Temperate climate zone	8	9.1	Sand	Greenhouse	6	450	225	0.5	3	76.6	1.1													Rong QL.(2018) Effects of partial substitution of chemical fertilizer with organic amendments on microbial characteristics of soil aggregates in greenhouse vegetable production.Beijing.Chinese Academy ofAgricultural Sciences of Agricultural Sciences
Hebei	113°30′	37°27′	540	11.5	Temperate climate zone	8	9.1	Sand	Greenhouse	6	450	0	0	3	71.1	3.6													Rong QL.(2018) Effects of partial substitution of chemical fertilizer with organic amendments on microbial characteristics of soil aggregates in greenhouse vegetable production.Beijing.Chinese Academy ofAgricultural Sciences of Agricultural Sciences
Hebei	113°30′	37°27′	540	11.5	Temperate climate zone	8	9.1	Sand	Greenhouse	6	450	112.5	0.25	3	73.9	4.5													Rong QL.(2018) Effects of partial substitution of chemical fertilizer with organic amendments on microbial characteristics of soil aggregates in greenhouse vegetable production.Beijing.Chinese Academy ofAgricultural Sciences of Agricultural Sciences
Hebei	113°30′	37°27′	540	11.5	Temperate climate zone	8	9.1	Sand	Greenhouse	6	450	225	0.5	3	76.2	4.7													Rong QL.(2018) Effects of partial substitution of chemical fertilizer with organic amendments on microbial characteristics of soil aggregates in greenhouse vegetable production.Beijing.Chinese Academy ofAgricultural Sciences of Agricultural Sciences
Hebei	113°30′	37°27′	540	11.5	Temperate climate zone	8	9.1	Sand	Greenhouse	6	450	225	0.5	3	78.7	2.7													Rong QL.(2018) Effects of partial substitution of chemical fertilizer with organic amendments on microbial characteristics of soil aggregates in greenhouse vegetable production.Beijing.Chinese Academy ofAgricultural Sciences of Agricultural Sciences
Hebei	113°30′	37°27′	540	11.5	Temperate climate zone	8	9.1	Sand	Greenhouse	6	450	225	0.5	3	76.2	4.1													Rong QL.(2018) Effects of partial substitution of chemical fertilizer with organic amendments on microbial characteristics of soil aggregates in greenhouse vegetable production.Beijing.Chinese Academy ofAgricultural Sciences of Agricultural Sciences
Hebei	116°7′	38°28′	554.9	11.9	Temperate climate zone	8.69	11.28	Loam	Greenhouse		0	0	0	3	3.418	0.431			0.61	0.22					44.14	5.27	195.96	26.41	Jia J.(2018)Effects of Microbial Agents and Amino Acids on Yield,Quality of Vegetables and Soil Biochemical Properties.Baoding.Hebei Agricultural University
Hebei	116°7′	38°28′	554.9	11.9	Temperate climate zone	8.69	11.28	Loam	Greenhouse		111	21	0.189189	3	3.8	0.084			0.56	0.19					48.61	2.21	198.88	24.11	Jia J.(2018)Effects of Microbial Agents and Amino Acids on Yield,Quality of Vegetables and Soil Biochemical Properties.Baoding.Hebei Agricultural University
Gansu	39.39	98.33	83.3	7.3	Subtropical climate zone	6.94	18.41	Loam	open vegetable		300	0	0	3	62.481	0.75	23.6	1.2	0.5	0.04					51.63	6.31	254.33	17.91	Zhang BY.(2017)Effects of returning waste substrate from vegetable cultivation in solar greenhouse to field on soil physical and chemical properties, physiological characteristics and yield of pepper. Lanzhou. Gansu Agricultural University
Gansu	39.39	98.33	83.3	7.3	Subtropical climate zone	6.94	18.41	Loam	open vegetable		450	150	0.333333	3	63.03	0.8	30.6	2.3	0.48	0.03					62.48	6.33	246.67	17.03	Zhang BY.(2017)Effects of returning waste substrate from vegetable cultivation in solar greenhouse to field on soil physical and chemical properties, physiological characteristics and yield of pepper. Lanzhou. Gansu Agricultural University
Gansu	39.39	98.33	83.3	7.3	Subtropical climate zone	6.94	18.41	Loam	open vegetable		600	300	0.5	3	67.035	0.76	37.3	2.6	0.48	0.03					69.02	7.26	230.67	16.41	Zhang BY.(2017)Effects of returning waste substrate from vegetable cultivation in solar greenhouse to field on soil physical and chemical properties, physiological characteristics and yield of pepper. Lanzhou. Gansu Agricultural University
Gansu	39.39	98.33	83.3	7.3	Subtropical climate zone	6.94	18.41	Loam	open vegetable		750	450	0.6	3	66.42	0.94	36.4	0.9	0.51	0.05					74.99	3.82	251.67	16.33	Zhang BY.(2017)Effects of returning waste substrate from vegetable cultivation in solar greenhouse to field on soil physical and chemical properties, physiological characteristics and yield of pepper. Lanzhou. Gansu Agricultural University
Zhejiang	29.4	121.35	1555	16.2	Subtropical climate zone	5.08	46.2	Loam	Greenhouse	3	0	0	0	3	55.6	1.9	32.5	0.7	1.53	0.06					18.3	3.6	8.5	1.4	Wang F., Li GA., Wang LL., et al.(2017). Examining the effects of reduced nitrogen fertilization on the yield and fruit quality of greenhouse cultivated cucumber.Chinese Journal of Applied Ecology. 28( 11) : 3627-3633
Zhejiang	29.4	121.35	1555	16.2	Subtropical climate zone	5.08	46.2	Loam	Greenhouse	3	800	0	0	3	62.3	1.9	32.6	0.9	1.7	0.06					18.6	2.3	30	8.4	Wang F., Li GA., Wang LL., et al.(2017). Examining the effects of reduced nitrogen fertilization on the yield and fruit quality of greenhouse cultivated cucumber.Chinese Journal of Applied Ecology. 28( 11) : 3627-3633
Zhejiang	29.4	121.35	1555	16.2	Subtropical climate zone	5.08	46.2	Loam	Greenhouse	3	600	0	0	3	59.8	5.1	32.3	0.7	1.57	0.07					29.3	2.3	42.3	9.1	Wang F., Li GA., Wang LL., et al.(2017). Examining the effects of reduced nitrogen fertilization on the yield and fruit quality of greenhouse cultivated cucumber.Chinese Journal of Applied Ecology. 28( 11) : 3627-3633
Zhejiang	29.4	121.35	1555	16.2	Subtropical climate zone	5.08	46.2	Loam	Greenhouse	3	400	0	0	3	72.1	3.8	32.7	0.6	1.45	0.09					22.1	1.1	33.7	2.8	Wang F., Li GA., Wang LL., et al.(2017). Examining the effects of reduced nitrogen fertilization on the yield and fruit quality of greenhouse cultivated cucumber.Chinese Journal of Applied Ecology. 28( 11) : 3627-3633
Zhejiang	29.4	121.35	1555	16.2	Subtropical climate zone	5.08	46.2	Loam	Greenhouse	3	400	400	1	3	76.2	2.1	38.1	1.5	1.69	0.15					28.8	3.3	47	9	Wang F., Li GA., Wang LL., et al.(2017). Examining the effects of reduced nitrogen fertilization on the yield and fruit quality of greenhouse cultivated cucumber.Chinese Journal of Applied Ecology. 28( 11) : 3627-3633
Jiangsu	31.43	118.46	1363	16	Subtropical climate zone	5.24	27.5	Loam	Greenhouse	2	215	0	0	4	18.7	0.2									125	15	293	22	Wan SW., Sun SC., Zhao M.,(2013)Effect of Soybean Meal Combined Application of Chemical Fertilizer on Greenhouse Cucumber Yield and Quality and Soil Fertility.Chinese Agricultural Science Bulletin,29(31):188-194.
Jiangsu	31.43	118.46	1363	16	Subtropical climate zone	5.24	27.5	Loam	Greenhouse	2	215	56.76	0.264	4	21.6	0.9									105	6	253	15	Wan SW., Sun SC., Zhao M.,(2013)Effect of Soybean Meal Combined Application of Chemical Fertilizer on Greenhouse Cucumber Yield and Quality and Soil Fertility.Chinese Agricultural Science Bulletin,29(31):188-194.
Jiangsu	31.43	118.46	1363	16	Subtropical climate zone	5.24	27.5	Loam	Greenhouse	2	215	82.52	0.383814	4	22.2	0.7									86.3	3.7	240	30	Wan SW., Sun SC., Zhao M.,(2013)Effect of Soybean Meal Combined Application of Chemical Fertilizer on Greenhouse Cucumber Yield and Quality and Soil Fertility.Chinese Agricultural Science Bulletin,29(31):188-194.
Jiangsu	31.43	118.46	1363	16	Subtropical climate zone	5.24	27.5	Loam	Greenhouse	2	215	134.5	0.625581	4	22.8	0.5									109	4	235	40	Wan SW., Sun SC., Zhao M.,(2013)Effect of Soybean Meal Combined Application of Chemical Fertilizer on Greenhouse Cucumber Yield and Quality and Soil Fertility.Chinese Agricultural Science Bulletin,29(31):188-194.
Jiangsu	31.43	118.46	1363	16	Subtropical climate zone	5.24	27.5	Loam	Greenhouse	2	215	215	1	4	23.8	2.5									93.8	6.2	223	25	Wan SW., Sun SC., Zhao M.,(2013)Effect of Soybean Meal Combined Application of Chemical Fertilizer on Greenhouse Cucumber Yield and Quality and Soil Fertility.Chinese Agricultural Science Bulletin,29(31):188-194.
Jiangsu	31.43	118.46	1363	16	Subtropical climate zone	5.24	27.5	Loam	Greenhouse	2	215	0	0	4	15.8	0.3									284	32	260	23	Wan SW., Sun SC., Zhao M.,(2013)Effect of Soybean Meal Combined Application of Chemical Fertilizer on Greenhouse Cucumber Yield and Quality and Soil Fertility.Chinese Agricultural Science Bulletin,29(31):188-194.
Jiangsu	31.43	118.46	1363	16	Subtropical climate zone	5.24	27.5	Loam	Greenhouse	2	215	56.76	0.264	4	18.5	1.8									419	28	280	13	Wan SW., Sun SC., Zhao M.,(2013)Effect of Soybean Meal Combined Application of Chemical Fertilizer on Greenhouse Cucumber Yield and Quality and Soil Fertility.Chinese Agricultural Science Bulletin,29(31):188-194.
Jiangsu	31.43	118.46	1363	16	Subtropical climate zone	5.24	27.5	Loam	Greenhouse	2	215	82.52	0.383814	4	20	0.7									403	35	288	5	Wan SW., Sun SC., Zhao M.,(2013)Effect of Soybean Meal Combined Application of Chemical Fertilizer on Greenhouse Cucumber Yield and Quality and Soil Fertility.Chinese Agricultural Science Bulletin,29(31):188-194.
Jiangsu	31.43	118.46	1363	16	Subtropical climate zone	5.24	27.5	Loam	Greenhouse	2	215	134.5	0.625581	4	19.8	1.2									394	25	265	8	Wan SW., Sun SC., Zhao M.,(2013)Effect of Soybean Meal Combined Application of Chemical Fertilizer on Greenhouse Cucumber Yield and Quality and Soil Fertility.Chinese Agricultural Science Bulletin,29(31):188-194.
Jiangsu	31.43	118.46	1363	16	Subtropical climate zone	5.24	27.5	Loam	Greenhouse	2	215	215	1	4	20.8	1.4									394	25	255	13	Wan SW., Sun SC., Zhao M.,(2013)Effect of Soybean Meal Combined Application of Chemical Fertilizer on Greenhouse Cucumber Yield and Quality and Soil Fertility.Chinese Agricultural Science Bulletin,29(31):188-194.
Hubei	30.17.2	114.12.49	1155	16.5	Subtropical climate zone	4.8	22.55	Loam	open vegetable	1	0	0	0	4	1.07	0.48	21.2	1											Lan X.(2017) Effects of Organic Fertilizer and DMPP on N20 Emission and Ammonia-Oxidizing Microorganisms Wuhan. Huazhong Agricultural University
Hubei	30.17.2	114.12.49	1155	16.5	Subtropical climate zone	4.8	22.55	Loam	open vegetable	1	120	0	0	4	9.33	1.07	21.5	1.8											Lan X.(2017) Effects of Organic Fertilizer and DMPP on N20 Emission and Ammonia-Oxidizing Microorganisms Wuhan. Huazhong Agricultural University
Hubei	30.17.2	114.12.49	1155	16.5	Subtropical climate zone	4.8	22.55	Loam	open vegetable	1	120	36	0.3	4	10.27	1.33	24.3	0.9											Lan X.(2017) Effects of Organic Fertilizer and DMPP on N20 Emission and Ammonia-Oxidizing Microorganisms Wuhan. Huazhong Agricultural University
Hubei	30.17.2	114.12.49	1155	16.5	Subtropical climate zone	4.8	22.55	Loam	open vegetable	1	0	0	0	4	1.78	0.52	22.8	1.7											Lan X.(2017) Effects of Organic Fertilizer and DMPP on N20 Emission and Ammonia-Oxidizing Microorganisms Wuhan. Huazhong Agricultural University
Hubei	30.17.2	114.12.49	1155	16.5	Subtropical climate zone	4.8	22.55	Loam	open vegetable	1	80	0	0	4	14.62	4.84	23.5	1.5											Lan X.(2017) Effects of Organic Fertilizer and DMPP on N20 Emission and Ammonia-Oxidizing Microorganisms Wuhan. Huazhong Agricultural University
Hubei	30.17.2	114.12.49	1155	16.5	Subtropical climate zone	4.8	22.55	Loam	open vegetable	1	80	24	0.3	4	9.41	0.93	27.8	1.2											Lan X.(2017) Effects of Organic Fertilizer and DMPP on N20 Emission and Ammonia-Oxidizing Microorganisms Wuhan. Huazhong Agricultural University
Hubei	30.17.2	114.12.49	1155	16.5	Subtropical climate zone	4.8	22.55	Loam	open vegetable	1	0	0	0	4	0.93	0.21	23.8	1.4											Lan X.(2017) Effects of Organic Fertilizer and DMPP on N20 Emission and Ammonia-Oxidizing Microorganisms Wuhan. Huazhong Agricultural University
Hubei	30.17.2	114.12.49	1155	16.5	Subtropical climate zone	4.8	22.55	Loam	open vegetable	1	150	0	0	4	10.67	1.86	26.2	1.8											Lan X.(2017) Effects of Organic Fertilizer and DMPP on N20 Emission and Ammonia-Oxidizing Microorganisms Wuhan. Huazhong Agricultural University
Hubei	30.17.2	114.12.49	1155	16.5	Subtropical climate zone	4.8	22.55	Loam	open vegetable	1	150	45	0.3	4	7.65	1.08	28.8	0.2											Lan X.(2017) Effects of Organic Fertilizer and DMPP on N20 Emission and Ammonia-Oxidizing Microorganisms Wuhan. Huazhong Agricultural University
Hubei	30.17.2	114.12.49	1155	16.5	Subtropical climate zone	4.8	22.55	Loam	open vegetable	1	0	0	0	4	11.48	0.42	22.3	0.4											Lan X.(2017) Effects of Organic Fertilizer and DMPP on N20 Emission and Ammonia-Oxidizing Microorganisms Wuhan. Huazhong Agricultural University
Hubei	30.17.2	114.12.49	1155	16.5	Subtropical climate zone	4.8	22.55	Loam	open vegetable	1	200	0	0	4	52.98	11.17	23.7	0.8											Lan X.(2017) Effects of Organic Fertilizer and DMPP on N20 Emission and Ammonia-Oxidizing Microorganisms Wuhan. Huazhong Agricultural University
Hubei	30.17.2	114.12.49	1155	16.5	Subtropical climate zone	4.8	22.55	Loam	open vegetable	1	200	60	0.3	4	50.95	5.9	28.7	1											Lan X.(2017) Effects of Organic Fertilizer and DMPP on N20 Emission and Ammonia-Oxidizing Microorganisms Wuhan. Huazhong Agricultural University
Jiangsu	33°18'34″	120°13'22″	980	14	Subtropical climate zone	7.35	34.4	Sand	open vegetable		0	0	0	3	87.74	8.5	31.58								26.88		59.51		Zhou X.(2016)Effects of bio-organic-inorganic compound fertilizers on yield, quality and soil properties of Chinese cabbage.Shanghai Agricultural Science and Technology,(01):122-124+158.
Jiangsu	33°18'34″	120°13'22″	980	14	Subtropical climate zone	7.35	34.4	Sand	open vegetable		345	0	0	3	138.57	9.3	32.15								20.88		66.5		Zhou X.(2016)Effects of bio-organic-inorganic compound fertilizers on yield, quality and soil properties of Chinese cabbage.Shanghai Agricultural Science and Technology,(01):122-124+158.
Jiangsu	33°18'34″	120°13'22″	980	14	Subtropical climate zone	7.35	34.4	Sand	open vegetable		345	0	0	3	144.07	14.1	32.94								16.15		61.51		Zhou X.(2016)Effects of bio-organic-inorganic compound fertilizers on yield, quality and soil properties of Chinese cabbage.Shanghai Agricultural Science and Technology,(01):122-124+158.
Jiangsu	33°18'34″	120°13'22″	980	14	Subtropical climate zone	7.35	34.4	Sand	open vegetable		345	94.5	0.273913	3	166.23	6.5	35.33								20.82		67.5		Zhou X.(2016)Effects of bio-organic-inorganic compound fertilizers on yield, quality and soil properties of Chinese cabbage.Shanghai Agricultural Science and Technology,(01):122-124+158.
Jiangsu	33°18'34″	120°13'22″	980	14	Subtropical climate zone	7.35	34.4	Sand	open vegetable		345	63	0.182609	3	146.81	6.5	33.73								17.36		64.5		Zhou X.(2016)Effects of bio-organic-inorganic compound fertilizers on yield, quality and soil properties of Chinese cabbage.Shanghai Agricultural Science and Technology,(01):122-124+158.
Henan	113°46′	34°26′	616	14.2	Temperate climate zone	8.37	13.7	Loam	open vegetable	2	249	0	0	3	22.036	0.464	14.61	0.55							31.24	0.16	225.53	3.01	Wang CX., WangXZ., Wang LH. et al.,(2016)Effects of pig manure organic fertilizer and calcium sulfate combined application on garlic production and quality and soil properties in allubial soil. China Soil and Fertilizer6:62-67
Henan	113°46′	34°26′	616	14.2	Temperate climate zone	8.37	13.7	Loam	open vegetable	2	789	540	0.684411	3	25.474	0.355	16.09	1.21							32.17	0.41	275.29	3.25	Wang CX., WangXZ., Wang LH. et al.,(2016)Effects of pig manure organic fertilizer and calcium sulfate combined application on garlic production and quality and soil properties in allubial soil. China Soil and Fertilizer6:62-67
Henan	113°46′	34°26′	616	14.2	Temperate climate zone	8.37	13.7	Loam	open vegetable	2	249	0	0	3	24.932	0.378	15.43	0.78							35.34	0.32	241.37	3.52	Wang CX., WangXZ., Wang LH. et al.,(2016)Effects of pig manure organic fertilizer and calcium sulfate combined application on garlic production and quality and soil properties in allubial soil. China Soil and Fertilizer6:62-67
Henan	113°46′	34°26′	616	14.2	Temperate climate zone	8.37	13.7	Loam	open vegetable	2	789	540	0.684411	3	26.53	0.348	17.94	0.87							36.28	0.35	282.42	3.66	Wang CX., WangXZ., Wang LH. et al.,(2016)Effects of pig manure organic fertilizer and calcium sulfate combined application on garlic production and quality and soil properties in allubial soil. China Soil and Fertilizer6:62-67
Jiangsu	117°6′19″	33°12′17″	910	14.2	Temperate climate zone	8.31	10.9		open vegetable		180	0	0	3	18.3	0.45	12.09	0.32	1.81	0.01					221.67	1.86	247	5.04	Cai YL.(2020) Effects of nitrogen application on soil fertility end peppers growth.Yangzhou university.
Jiangsu	117°6′19″	33°12′17″	910	14.2	Temperate climate zone	8.31	10.9		open vegetable		180	9	0.05	3	20.7	0.3	12.48	0.3	1.84	0.01					214	8.62	263	8.95	Cai YL.(2020) Effects of nitrogen application on soil fertility end peppers growth.Yangzhou university.
Jiangsu	117°6′19″	33°12′17″	910	14.2	Temperate climate zone	8.31	10.9		open vegetable		180	18	0.1	3	22.35	0.3	12.59	0.11	1.8	0.02					217.33	4.7	264	7.37	Cai YL.(2020) Effects of nitrogen application on soil fertility end peppers growth.Yangzhou university.
Jiangsu	117°6′19″	33°12′17″	910	14.2	Temperate climate zone	8.31	10.9		open vegetable		180	27	0.15	3	23.55	0.3	13.43	0.16	1.77	0.01					232	2.65	268	5.7	Cai YL.(2020) Effects of nitrogen application on soil fertility end peppers growth.Yangzhou university.
Jiangsu	117°6′19″	33°12′17″	910	14.2	Temperate climate zone	8.31	10.9		open vegetable		180	36	0.2	3	21.9	0.15	14.15	0.26	1.76	0.01					261	5.29	273	5.5	Cai YL.(2020) Effects of nitrogen application on soil fertility end peppers growth.Yangzhou university.
Jiangsu	117°6′19″	33°12′17″	910	14.2	Temperate climate zone	8.31	10.9		open vegetable		180	45	0.25	3	21	0.45	14.5	0.14	1.84	0.01					287	7.55	282	6.25	Cai YL.(2020) Effects of nitrogen application on soil fertility end peppers growth.Yangzhou university.
Tianjin	39.13	117	518	12.5	Temperate climate zone	7.9	25.4	Loam	Greenhouse	7	450	0	0	3	88.6		24.5	1.5							96.1	4.1	482.3	5	Ren HF.(2020)Effects of different fertilization patterns on soil nematode community in greenhouse vegetable production. Beijing.Chinese Academy of Agricultural Sciences.
Tianjin	39.13	117	518	12.5	Temperate climate zone	7.9	25.4	Loam	Greenhouse	7	450	112.5	0.25	3	94.9		30.1	0.3							117.1	6.6	470.7	22	Ren HF.(2020)Effects of different fertilization patterns on soil nematode community in greenhouse vegetable production. Beijing.Chinese Academy of Agricultural Sciences.
Tianjin	39.13	117	518	12.5	Temperate climate zone	7.9	25.4	Loam	Greenhouse	7	450	225	0.5	3	96.1		35.9	1							139.3	0.3	457.6	34	Ren HF.(2020)Effects of different fertilization patterns on soil nematode community in greenhouse vegetable production. Beijing.Chinese Academy of Agricultural Sciences.
Tianjin	39.13	117	518	12.5	Temperate climate zone	7.9	25.4	Loam	Greenhouse	7	450	337.5	0.75	3	99.7		43.5	1							163.4	25.3	466.8	16.8	Ren HF.(2020)Effects of different fertilization patterns on soil nematode community in greenhouse vegetable production. Beijing.Chinese Academy of Agricultural Sciences.
Tianjin	39.13	117	518	12.5	Temperate climate zone	7.9	25.4	Loam	Greenhouse	7	450	225	0.5	3	104		38.8	0.6							141.6	4.4	447.7	27.8	Ren HF.(2020)Effects of different fertilization patterns on soil nematode community in greenhouse vegetable production. Beijing.Chinese Academy of Agricultural Sciences.
Tianjin	39.13	117	518	12.5	Temperate climate zone	7.9	25.4	Loam	Greenhouse	7	450	225	0.5	3	103		42.9	2.2							135.7	25	433.8	41.6	Ren HF.(2020)Effects of different fertilization patterns on soil nematode community in greenhouse vegetable production. Beijing.Chinese Academy of Agricultural Sciences.
Tianjin	39.13	117	518	12.5	Temperate climate zone	7.9	25.4	Loam	Greenhouse	7	450	0	0	3	107		23.2	2.3							77.8	15.8	467.1	26.4	Ren HF.(2020)Effects of different fertilization patterns on soil nematode community in greenhouse vegetable production. Beijing.Chinese Academy of Agricultural Sciences.
Tianjin	39.13	117	518	12.5	Temperate climate zone	7.9	25.4	Loam	Greenhouse	7	450	112.5	0.25	3	115		28.6	3.6							100.4	29.1	444.2	21.6	Ren HF.(2020)Effects of different fertilization patterns on soil nematode community in greenhouse vegetable production. Beijing.Chinese Academy of Agricultural Sciences.
Tianjin	39.13	117	518	12.5	Temperate climate zone	7.9	25.4	Loam	Greenhouse	7	450	225	0.5	3	115		32.6	6.3							115.1	18.3	433.9	23.5	Ren HF.(2020)Effects of different fertilization patterns on soil nematode community in greenhouse vegetable production. Beijing.Chinese Academy of Agricultural Sciences.
Tianjin	39.13	117	518	12.5	Temperate climate zone	7.9	25.4	Loam	Greenhouse	7	450	337.5	0.75	3	117		41.5	5.9							143.4	34.3	442.4	21.5	Ren HF.(2020)Effects of different fertilization patterns on soil nematode community in greenhouse vegetable production. Beijing.Chinese Academy of Agricultural Sciences.
Tianjin	39.13	117	518	12.5	Temperate climate zone	7.9	25.4	Loam	Greenhouse	7	450	225	0.5	3	122		37.3	4.4							115.1	20.1	428.6	9.8	Ren HF.(2020)Effects of different fertilization patterns on soil nematode community in greenhouse vegetable production. Beijing.Chinese Academy of Agricultural Sciences.
Tianjin	39.13	117	518	12.5	Temperate climate zone	7.9	25.4	Loam	Greenhouse	7	450	225	0.5	3	121		40.7	4.6							109.7	25.1	415.5	26.5	Ren HF.(2020)Effects of different fertilization patterns on soil nematode community in greenhouse vegetable production. Beijing.Chinese Academy of Agricultural Sciences.
Anhui	117°01′	30°57′	1188.1	15.8	Subtropical climate zone	4.54			Greenhouse	2	300	0	0	3	32.9	7.1													Jiang B., Xue ZM., Wang J., et al.(2021) Effects of different substitution amounts of organic nitrogen on pepper yield, quality and soil mineral nitrogen. Anhui Agricultural Sciences, 49(05):162-164+168.
Anhui	117°01′	30°57′	1188.1	15.8	Subtropical climate zone	4.54			Greenhouse	2	300	0	0	3	32.9	2.2													Jiang B., Xue ZM., Wang J., et al.(2021) Effects of different substitution amounts of organic nitrogen on pepper yield, quality and soil mineral nitrogen. Anhui Agricultural Sciences, 49(05):162-164+168.
Anhui	117°01′	30°57′	1188.1	15.8	Subtropical climate zone	4.54			Greenhouse	2	300	90	0.3	3	33.7	8.8													Jiang B., Xue ZM., Wang J., et al.(2021) Effects of different substitution amounts of organic nitrogen on pepper yield, quality and soil mineral nitrogen. Anhui Agricultural Sciences, 49(05):162-164+168.
Anhui	117°01′	30°57′	1188.1	15.8	Subtropical climate zone	4.54			Greenhouse	2	300	150	0.5	3	37.3	6													Jiang B., Xue ZM., Wang J., et al.(2021) Effects of different substitution amounts of organic nitrogen on pepper yield, quality and soil mineral nitrogen. Anhui Agricultural Sciences, 49(05):162-164+168.
Anhui	117°01′	30°57′	1188.1	15.8	Subtropical climate zone	4.54			Greenhouse	2	300	210	0.7	3	36.7	4.1													Jiang B., Xue ZM., Wang J., et al.(2021) Effects of different substitution amounts of organic nitrogen on pepper yield, quality and soil mineral nitrogen. Anhui Agricultural Sciences, 49(05):162-164+168.
Anhui	117°01′	30°57′	1188.1	15.8	Subtropical climate zone	4.54			Greenhouse	2	240	0	0	3	20.4	1.6													Jiang B., Xue ZM., Wang J., et al.(2021) Effects of different substitution amounts of organic nitrogen on pepper yield, quality and soil mineral nitrogen. Anhui Agricultural Sciences, 49(05):162-164+168.
Anhui	117°01′	30°57′	1188.1	15.8	Subtropical climate zone	4.54			Greenhouse	2	240	0	0	4	24.5	2.2													Jiang B., Xue ZM., Wang J., et al.(2021) Effects of different substitution amounts of organic nitrogen on pepper yield, quality and soil mineral nitrogen. Anhui Agricultural Sciences, 49(05):162-164+168.
Anhui	117°01′	30°57′	1188.1	15.8	Subtropical climate zone	4.54			Greenhouse	2	240	0	0	3	25.3	1													Jiang B., Xue ZM., Wang J., et al.(2021) Effects of different substitution amounts of organic nitrogen on pepper yield, quality and soil mineral nitrogen. Anhui Agricultural Sciences, 49(05):162-164+168.
Anhui	117°01′	30°57′	1188.1	15.8	Subtropical climate zone	4.54			Greenhouse	2	240	72	0.3	3	29.3	3.8													Jiang B., Xue ZM., Wang J., et al.(2021) Effects of different substitution amounts of organic nitrogen on pepper yield, quality and soil mineral nitrogen. Anhui Agricultural Sciences, 49(05):162-164+168.
Anhui	117°01′	30°57′	1188.1	15.8	Subtropical climate zone	4.54			Greenhouse	2	240	120	0.5	3	26.6	2.8													Jiang B., Xue ZM., Wang J., et al.(2021) Effects of different substitution amounts of organic nitrogen on pepper yield, quality and soil mineral nitrogen. Anhui Agricultural Sciences, 49(05):162-164+168.
Anhui	117°01′	30°57′	1188.1	15.8	Subtropical climate zone	4.54			Greenhouse	2	240	168	0.7	3	26.9	0.7													Jiang B., Xue ZM., Wang J., et al.(2021) Effects of different substitution amounts of organic nitrogen on pepper yield, quality and soil mineral nitrogen. Anhui Agricultural Sciences, 49(05):162-164+168.
Guangdong	112°57′	23°14′	1720	21	Subtropical climate zone	5.37	19.25	Sand	open vegetable	3	90	0	0	3	11.099	0.356													Yang B M., Li GL., Yao LX.(2010)Effect of organic fertilizer application pattern on vegetable yield,soil chemical property and micro-organism.Chinese Journal of Eco-Agriculture 18(4): 716-723
Guangdong	112°57′	23°14′	1720	21	Subtropical climate zone	5.37	19.25	Sand	open vegetable	3	149.5	59.4	0.397324	3	11.58	0.469													Yang B M., Li GL., Yao LX.(2010)Effect of organic fertilizer application pattern on vegetable yield,soil chemical property and micro-organism.Chinese Journal of Eco-Agriculture 18(4): 716-723
Guangdong	112°57′	23°14′	1720	21	Subtropical climate zone	5.37	19.25	Sand	open vegetable	3	90	0	0	3	14.384	0.264									183.4	0.25	144.7	4	Yang B M., Li GL., Yao LX.(2010)Effect of organic fertilizer application pattern on vegetable yield,soil chemical property and micro-organism.Chinese Journal of Eco-Agriculture 18(4): 716-723
Guangdong	112°57′	23°14′	1720	21	Subtropical climate zone	5.37	19.25	Sand	open vegetable	3	227.4	59.4	0.261214	3	13.494	1.581									195.5	1.35	182.4	63.5	Yang B M., Li GL., Yao LX.(2010)Effect of organic fertilizer application pattern on vegetable yield,soil chemical property and micro-organism.Chinese Journal of Eco-Agriculture 18(4): 716-723
Guangdong	112°57′	23°14′	1720	21	Subtropical climate zone	5.37	19.25	Sand	open vegetable	3	90	0	0	3	5.474	2.64													Yang B M., Li GL., Yao LX.(2010)Effect of organic fertilizer application pattern on vegetable yield,soil chemical property and micro-organism.Chinese Journal of Eco-Agriculture 18(4): 716-723
Guangdong	112°57′	23°14′	1720	21	Subtropical climate zone	5.37	19.25	Sand	open vegetable	3	149.4	59.4	0.39759	3	5.724	0													Yang B M., Li GL., Yao LX.(2010)Effect of organic fertilizer application pattern on vegetable yield,soil chemical property and micro-organism.Chinese Journal of Eco-Agriculture 18(4): 716-723
Guangdong	112°57′	23°14′	1720	21	Subtropical climate zone	5.37	19.25	Sand	open vegetable	3	90	0	0	3	13.154	1.235									225.9	1.24	76.1	36.58	Yang B M., Li GL., Yao LX.(2010)Effect of organic fertilizer application pattern on vegetable yield,soil chemical property and micro-organism.Chinese Journal of Eco-Agriculture 18(4): 716-723
Guangdong	112°57′	23°14′	1720	21	Subtropical climate zone	5.37	19.25	Sand	open vegetable	3	179.4	59.4	0.331104	3	15.041	1.594									226.3	3.21	100.5	54.8	Yang B M., Li GL., Yao LX.(2010)Effect of organic fertilizer application pattern on vegetable yield,soil chemical property and micro-organism.Chinese Journal of Eco-Agriculture 18(4): 716-723
Guangdong	112°57′	23°14′	1720	21	Subtropical climate zone	5.37	19.25	Sand	open vegetable	3	90	0	0	3	4.154	0													Yang B M., Li GL., Yao LX.(2010)Effect of organic fertilizer application pattern on vegetable yield,soil chemical property and micro-organism.Chinese Journal of Eco-Agriculture 18(4): 716-723
Guangdong	112°57′	23°14′	1720	21	Subtropical climate zone	5.37	19.25	Sand	open vegetable	3	203.4	59.4	0.292035	3	4.912	0.664													Yang B M., Li GL., Yao LX.(2010)Effect of organic fertilizer application pattern on vegetable yield,soil chemical property and micro-organism.Chinese Journal of Eco-Agriculture 18(4): 716-723
Guangdong	112°57′	23°14′	1720	21	Subtropical climate zone	5.37	19.25	Sand	open vegetable	3	90	0	0	3	13.218	2.34									135.6	4.5	64.4	4.3	Yang B M., Li GL., Yao LX.(2010)Effect of organic fertilizer application pattern on vegetable yield,soil chemical property and micro-organism.Chinese Journal of Eco-Agriculture 18(4): 716-723
Guangdong	112°57′	23°14′	1720	21	Subtropical climate zone	5.37	19.25	Sand	open vegetable	3	179.4	59.4	0.331104	3	16.761	0.947									145.9	6.3	145.7	46.9	Yang B M., Li GL., Yao LX.(2010)Effect of organic fertilizer application pattern on vegetable yield,soil chemical property and micro-organism.Chinese Journal of Eco-Agriculture 18(4): 716-723
Hubei	113°39′	29°48′	1577.4	17	Subtropical climate zone	7.33	34.6	Sand	open vegetable	2	0	0	0	3	87.87	8.5	31.58								26.88		59.51		Wang HB.(2013)Effects of Bio-organic-Inorganic Compound Fertilizers on Vegetable Yield, Quality and Soil Properties. Wuhan,Huazhong Agricultural University.
Hubei	113°39′	29°48′	1577.4	17	Subtropical climate zone	7.33	34.6	Sand	open vegetable	2	307.5	0	0	3	138.57	9.3	32.15								20.88		66.5		Wang HB.(2013)Effects of Bio-organic-Inorganic Compound Fertilizers on Vegetable Yield, Quality and Soil Properties. Wuhan,Huazhong Agricultural University.
Hubei	113°39′	29°48′	1577.4	17	Subtropical climate zone	7.33	34.6	Sand	open vegetable	2	270	0	0	3	144.07	14.1	32.94								16.15		61.51		Wang HB.(2013)Effects of Bio-organic-Inorganic Compound Fertilizers on Vegetable Yield, Quality and Soil Properties. Wuhan,Huazhong Agricultural University.
Hubei	113°39′	29°48′	1577.4	17	Subtropical climate zone	7.33	34.6	Sand	open vegetable	2	270	270	1	3	166.23	6.5	35.23								20.82		67.5		Wang HB.(2013)Effects of Bio-organic-Inorganic Compound Fertilizers on Vegetable Yield, Quality and Soil Properties. Wuhan,Huazhong Agricultural University.
Hubei	113°39′	29°48′	1577.4	17	Subtropical climate zone	7.33	34.6	Sand	open vegetable	2	270	180	0.666667	3	146.81	6.5	33.73								17.36		64.5		Wang HB.(2013)Effects of Bio-organic-Inorganic Compound Fertilizers on Vegetable Yield, Quality and Soil Properties. Wuhan,Huazhong Agricultural University.
Hubei	113°39′	29°48′	1577.4	17	Subtropical climate zone	7.33	34.6	Sand	open vegetable	2	0	0	0	3	52.26	6.7	32.83								23.12		62.5		Wang HB.(2013)Effects of Bio-organic-Inorganic Compound Fertilizers on Vegetable Yield, Quality and Soil Properties. Wuhan,Huazhong Agricultural University.
Hubei	113°39′	29°48′	1577.4	17	Subtropical climate zone	7.33	34.6	Sand	open vegetable	2	307.5	0	0	3	70.4	14.2	32.74								30.8		69.49		Wang HB.(2013)Effects of Bio-organic-Inorganic Compound Fertilizers on Vegetable Yield, Quality and Soil Properties. Wuhan,Huazhong Agricultural University.
Hubei	113°39′	29°48′	1577.4	17	Subtropical climate zone	7.33	34.6	Sand	open vegetable	2	270	0	0	3	74.4	3.4	34.83								27.73		66.5		Wang HB.(2013)Effects of Bio-organic-Inorganic Compound Fertilizers on Vegetable Yield, Quality and Soil Properties. Wuhan,Huazhong Agricultural University.
Hubei	113°39′	29°48′	1577.4	17	Subtropical climate zone	7.33	34.6	Sand	open vegetable	2	270	270	1	3	81.74	6.6	38.41								38.55		77.48		Wang HB.(2013)Effects of Bio-organic-Inorganic Compound Fertilizers on Vegetable Yield, Quality and Soil Properties. Wuhan,Huazhong Agricultural University.
Hubei	113°39′	29°48′	1577.4	17	Subtropical climate zone	7.33	34.6	Sand	open vegetable	2	270	180	0.666667	3	77.07	2.3	36.38								31.44		73.48		Wang HB.(2013)Effects of Bio-organic-Inorganic Compound Fertilizers on Vegetable Yield, Quality and Soil Properties. Wuhan,Huazhong Agricultural University.
Hubei	113°39′	29°48′	1577.4	17	Subtropical climate zone	7.16	23.75	Sand	open vegetable	2	0	0	0	3	1.819	0.52	16.04								22.32		62.17		Wang HB.(2013)Effects of Bio-organic-Inorganic Compound Fertilizers on Vegetable Yield, Quality and Soil Properties. Wuhan,Huazhong Agricultural University.
Hubei	113°39′	29°48′	1577.4	17	Subtropical climate zone	7.16	23.75	Sand	open vegetable	2	180	0	0	3	2.856	0.67	16.61								23.54		87.13		Wang HB.(2013)Effects of Bio-organic-Inorganic Compound Fertilizers on Vegetable Yield, Quality and Soil Properties. Wuhan,Huazhong Agricultural University.
Hubei	113°39′	29°48′	1577.4	17	Subtropical climate zone	7.16	23.75	Sand	open vegetable	2	180	180	1	3	2.9806	0.36	17.36								25.69		88.46		Wang HB.(2013)Effects of Bio-organic-Inorganic Compound Fertilizers on Vegetable Yield, Quality and Soil Properties. Wuhan,Huazhong Agricultural University.
Hubei	113°39′	29°48′	1577.4	17	Subtropical climate zone	7.16	23.75	Sand	open vegetable	2	0	0	0	3	2.977	0.56	17.71								22.02		65.5		Wang HB.(2013)Effects of Bio-organic-Inorganic Compound Fertilizers on Vegetable Yield, Quality and Soil Properties. Wuhan,Huazhong Agricultural University.
Hubei	113°39′	29°48′	1577.4	17	Subtropical climate zone	7.16	23.75	Sand	open vegetable	2	180	0	0	3	3.349	1.5	17.93								23.79		71.82		Wang HB.(2013)Effects of Bio-organic-Inorganic Compound Fertilizers on Vegetable Yield, Quality and Soil Properties. Wuhan,Huazhong Agricultural University.
Hubei	113°39′	29°48′	1577.4	17	Subtropical climate zone	7.16	23.75	Sand	open vegetable	2	180	180	1	3	4.6587	0.235	20.4								25.82		80.48		Wang HB.(2013)Effects of Bio-organic-Inorganic Compound Fertilizers on Vegetable Yield, Quality and Soil Properties. Wuhan,Huazhong Agricultural University.
Shanghai	121°48'	31°36'	1000	15.3	Temperate climate zone	7.76	16.17	Clay	open vegetable	3	600	0	0	3	2.452	0.179	14..1	1.26			82.36	2.56	17.25	2.56	15.41	0.44	146.33	5.02	Feng NS.(2013).Effects of different fertilization measures on soil properties and greenhouse gas emissions of cauliflower and broccoli. Nanjing.Nanjing Agricultural University
Shanghai	121°48'	31°36'	1000	15.3	Temperate climate zone	7.76	16.17	Clay	open vegetable	3	600	108	0.18	3	2.685	0.145	14.72	0.84			123.56	23.62	18.47	2.74	20.36	2.94	1922.26	6.02	Feng NS.(2013).Effects of different fertilization measures on soil properties and greenhouse gas emissions of cauliflower and broccoli. Nanjing.Nanjing Agricultural University
Shanghai	121°48'	31°36'	1000	15.3	Temperate climate zone	7.76	16.17	Clay	open vegetable	3	600	231	0.385	3	3.012	0.059	15.13	1.34			125.26	21	24.36	8.53	23.43	0.08	169.15	12.42	Feng NS.(2013).Effects of different fertilization measures on soil properties and greenhouse gas emissions of cauliflower and broccoli. Nanjing.Nanjing Agricultural University
Shanghai	121°48'	31°36'	1000	15.3	Temperate climate zone	7.76	16.17	Clay	open vegetable	3	600	183	0.305	3	3.1997	2.276	15.31	1.67			158.24	6.35	26.34	2.48	20.36	0.39	234.28	17.02	Feng NS.(2013).Effects of different fertilization measures on soil properties and greenhouse gas emissions of cauliflower and broccoli. Nanjing.Nanjing Agricultural University
Shanghai	121°48'	31°36'	1000	15.3	Temperate climate zone	7.89	13.69	Clay	open vegetable	3	370	0	0	3	2.333	0.162	11.59	0.38			90.25	12.25	18.56	3.2	17.58	0.84	167.07	11.43	Feng NS.(2013).Effects of different fertilization measures on soil properties and greenhouse gas emissions of cauliflower and broccoli. Nanjing.Nanjing Agricultural University
Shanghai	121°48'	31°36'	1000	15.3	Temperate climate zone	7.89	13.69	Clay	open vegetable	3	370	37.5	0.101351	3	2.456	1.149	12.7	2.04			100.27	6.32	22.38	1.41	25.43	1.7	239.51	14.11	Feng NS.(2013).Effects of different fertilization measures on soil properties and greenhouse gas emissions of cauliflower and broccoli. Nanjing.Nanjing Agricultural University
Shanghai	121°48'	31°36'	1000	15.3	Temperate climate zone	7.89	13.69	Clay	open vegetable	3	370	37.5	0.101351	3	2.591	0.164	12.78	1.92			105.62	0.74	24.36	25	27.27	2.16	229.14	28.88	Feng NS.(2013).Effects of different fertilization measures on soil properties and greenhouse gas emissions of cauliflower and broccoli. Nanjing.Nanjing Agricultural University
Shanghai	121°48'	31°36'	1000	15.3	Temperate climate zone	7.89	13.69	Clay	open vegetable	3	370	37.5	0.101351	3	2.79	0.0576	14.1	0.22			156.74	5.62	26.94	0.36	23.69	1.72	256.27	0.9	Feng NS.(2013).Effects of different fertilization measures on soil properties and greenhouse gas emissions of cauliflower and broccoli. Nanjing.Nanjing Agricultural University
Zhejiang	119°13′30	29°5′	1476.5	17.6	Subtropical climate zone	5.23	20.81	Clay	open vegetable	4	0	0	0	3	3.27	0.3	16.8	1							60.8	6.9	104	12	Li BX., Zhang RL., Liu XX.et al.,(2021)Effects of organic fertilizer application on crop yield and soil comprehensive fertility in rice oil rotation system.Zhejiang Agricultural Science,62(2)1085-1099.
Zhejiang	119°13′30	29°5′	1476.5	17.6	Subtropical climate zone	5.23	20.81	Clay	open vegetable	4	105	0	0	3	3.9	0.27	20.5	1.1							77.4	7.5	127	10	Li BX., Zhang RL., Liu XX.et al.,(2021)Effects of organic fertilizer application on crop yield and soil comprehensive fertility in rice oil rotation system.Zhejiang Agricultural Science,62(2)1085-1099.
Zhejiang	119°13′30	29°5′	1476.5	17.6	Subtropical climate zone	5.23	20.81	Clay	open vegetable	4	285	180	0.631579	3	4.01	0.35	21.8	1.5							84.9	3.9	138	10	Li BX., Zhang RL., Liu XX.et al.,(2021)Effects of organic fertilizer application on crop yield and soil comprehensive fertility in rice oil rotation system.Zhejiang Agricultural Science,62(2)1085-1099.
Zhejiang	119°13′30	29°5′	1476.5	17.6	Subtropical climate zone	5.23	20.81	Clay	open vegetable	4	465	360	0.774194	3	4.5	0.39	22.3	0.9							92.6	6.2	154	14	Li BX., Zhang RL., Liu XX.et al.,(2021)Effects of organic fertilizer application on crop yield and soil comprehensive fertility in rice oil rotation system.Zhejiang Agricultural Science,62(2)1085-1099.
Zhejiang	119°13′30	29°5′	1476.5	17.6	Subtropical climate zone	5.23	20.81	Clay	open vegetable	4	645	540	0.837209	3	4.62	0.3	25.2	1.9							97.8	6.2	162	16	Li BX., Zhang RL., Liu XX.et al.,(2021)Effects of organic fertilizer application on crop yield and soil comprehensive fertility in rice oil rotation system.Zhejiang Agricultural Science,62(2)1085-1099.
Shandong	116°08′	35°52′	694.7	13.3	Temperate climate zone	8.4	8.6	Loam	Greenhouse	2	575.7	575.7	1	3	25	3.8	9.5586	0.09	0.58	0.02					55.81	0.89	138.28	0.98	Zheng FL., Li GS., Zhang BS.(2021) Proportional replacement of organic N in chemical fertilizer for tomato.Journal of Plant Nutrition and Fertilizers.27(02):360-368. production in a greenhouse system
Shandong	116°08′	35°52′	694.7	13.3	Temperate climate zone	8.4	8.6	Loam	Greenhouse	2	1683.8	575.7	0.341905	3	37	3.8	10.32	0.28	0.84	0.02					56.58	1.44	137.23	2.06	Zheng FL., Li GS., Zhang BS.(2021) Proportional replacement of organic N in chemical fertilizer for tomato.Journal of Plant Nutrition and Fertilizers.27(02):360-368. production in a greenhouse system
Shandong	116°08′	35°52′	694.7	13.3	Temperate climate zone	8.4	8.6	Loam	Greenhouse	2	1656.3	654	0.394856	3	51.5	3	11.16	0.13	0.81	0.02					54.72	2.18	130	1.23	Zheng FL., Li GS., Zhang BS.(2021) Proportional replacement of organic N in chemical fertilizer for tomato.Journal of Plant Nutrition and Fertilizers.27(02):360-368. production in a greenhouse system
Shandong	116°08′	35°52′	694.7	13.3	Temperate climate zone	8.4	8.6	Loam	Greenhouse	2	1628.9	732.3	0.449567	3	63.4	4.1	11.5	0.26	0.77	0.01					50.51	1.08	124.313	2.31	Zheng FL., Li GS., Zhang BS.(2021) Proportional replacement of organic N in chemical fertilizer for tomato.Journal of Plant Nutrition and Fertilizers.27(02):360-368. production in a greenhouse system
Shandong	116°08′	35°52′	694.7	13.3	Temperate climate zone	8.4	8.6	Loam	Greenhouse	2	1584	810.6	0.511742	3	64.5	6.6	12.6	0.29	0.76	0.02					47.15	2.03	119.67	2.61	Zheng FL., Li GS., Zhang BS.(2021) Proportional replacement of organic N in chemical fertilizer for tomato.Journal of Plant Nutrition and Fertilizers.27(02):360-368. production in a greenhouse system
Shandong	116°08′	35°52′	694.7	13.3	Temperate climate zone	8.4	8.6	Loam	Greenhouse	2	1557.2	889.6	0.571282	3	56.8	3.8	12.94	0.13	0.74	0.02					44.26	1.42	112	3	Zheng FL., Li GS., Zhang BS.(2021) Proportional replacement of organic N in chemical fertilizer for tomato.Journal of Plant Nutrition and Fertilizers.27(02):360-368. production in a greenhouse system
Shandong	116°08′	35°52′	694.7	13.3	Temperate climate zone	8.2	8.5	Loam	Greenhouse	2	575.7	575.7	1	3	24	3.7	9.57	0.11	0.59	0.02					57.83	0.73	140.33	0.58	Zheng FL., Li GS., Zhang BS.(2021) Proportional replacement of organic N in chemical fertilizer for tomato.Journal of Plant Nutrition and Fertilizers.27(02):360-368. production in a greenhouse system
Shandong	116°08′	35°52′	694.7	13.3	Temperate climate zone	8.2	8.5	Loam	Greenhouse	2	1683.8	575.7	0.341905	3	39.9	3.9	10.31	0.29	0.85	0.01					57.67	1.47	135.33	3.06	Zheng FL., Li GS., Zhang BS.(2021) Proportional replacement of organic N in chemical fertilizer for tomato.Journal of Plant Nutrition and Fertilizers.27(02):360-368. production in a greenhouse system
Shandong	116°08′	35°52′	694.7	13.3	Temperate climate zone	8.2	8.5	Loam	Greenhouse	2	1656.3	654	0.394856	3	52.7	3.4	11.18	0.32	0.82	0.01					53.75	2.78	128	1.73	Zheng FL., Li GS., Zhang BS.(2021) Proportional replacement of organic N in chemical fertilizer for tomato.Journal of Plant Nutrition and Fertilizers.27(02):360-368. production in a greenhouse system
Shandong	116°08′	35°52′	694.7	13.3	Temperate climate zone	8.2	8.5	Loam	Greenhouse	2	1628.9	732.3	0.449567	3	66.8	3.9	11.49	0.24	0.77	0.01					49.52	1.18	120.33	3.21	Zheng FL., Li GS., Zhang BS.(2021) Proportional replacement of organic N in chemical fertilizer for tomato.Journal of Plant Nutrition and Fertilizers.27(02):360-368. production in a greenhouse system
Shandong	116°08′	35°52′	694.7	13.3	Temperate climate zone	8.2	8.5	Loam	Greenhouse	2	1584	810.6	0.511742	3	67.7	6.8	12.47	0.54	0.75	0.02					46.75	2.43	116.67	1.73	Zheng FL., Li GS., Zhang BS.(2021) Proportional replacement of organic N in chemical fertilizer for tomato.Journal of Plant Nutrition and Fertilizers.27(02):360-368. production in a greenhouse system
Shandong	116°08′	35°52′	694.7	13.3	Temperate climate zone	8.2	8.5	Loam	Greenhouse	2	1557.2	889.6	0.571282	3	60	4.1	12.9	0.32	0.73	0.02					42.97	1.02	111	2	Zheng FL., Li GS., Zhang BS.(2021) Proportional replacement of organic N in chemical fertilizer for tomato.Journal of Plant Nutrition and Fertilizers.27(02):360-368. production in a greenhouse system
Shandong	117°18'	36°20'	697	12.9	Temperate climate zone	7.74	7.58	Clay	Greenhouse		1363	570	0.418195	3	80.33										46.4	2.9	270	24	Qi JC.(2020).Effects of combined application of organic and inorganic fertilizers on the growth of facility tomato and soil ecological and environmental factors and its mechanism. Taian, Shandong Agricultural University
Shandong	117°19'	36°21'	697	12.9	Temperate climate zone	7.74	7.58	Clay	Greenhouse		1202	570	0.47421	3	83.65										51.4	17.2	294	66	Qi JC.(2020).Effects of combined application of organic and inorganic fertilizers on the growth of facility tomato and soil ecological and environmental factors and its mechanism. Taian, Shandong Agricultural University
Shandong	117°20'	36°22'	697	12.9	Temperate climate zone	7.74	7.58	Clay	Greenhouse		1045	570	0.545455	3	91.49										52.1	2.9	188	24	Qi JC.(2020).Effects of combined application of organic and inorganic fertilizers on the growth of facility tomato and soil ecological and environmental factors and its mechanism. Taian, Shandong Agricultural University
Shandong	117°21'	36°23'	697	12.9	Temperate climate zone	7.74	7.58	Clay	Greenhouse		2503	1710	0.68318	3	89.93										80	2.1	347	63	Qi JC.(2020).Effects of combined application of organic and inorganic fertilizers on the growth of facility tomato and soil ecological and environmental factors and its mechanism. Taian, Shandong Agricultural University
Shandong	117°22'	36°24'	697	12.9	Temperate climate zone	7.74	7.58	Clay	Greenhouse		2343	1710	0.729834	3	85.03										54.3	11.4	259	65	Qi JC.(2020).Effects of combined application of organic and inorganic fertilizers on the growth of facility tomato and soil ecological and environmental factors and its mechanism. Taian, Shandong Agricultural University
Shandong	117°23'	36°25'	697	12.9	Temperate climate zone	7.74	7.58	Clay	Greenhouse		2185	1710	0.782609	3	88.56										54.3	8.6	201	13	Qi JC.(2020).Effects of combined application of organic and inorganic fertilizers on the growth of facility tomato and soil ecological and environmental factors and its mechanism. Taian, Shandong Agricultural University
Shandong	117°24'	36°26'	697	12.9	Temperate climate zone	7.74	7.58	Clay	Greenhouse		3643	2850	0.782322	3	66.62										62.1	15	369	97	Qi JC.(2020).Effects of combined application of organic and inorganic fertilizers on the growth of facility tomato and soil ecological and environmental factors and its mechanism. Taian, Shandong Agricultural University
Shandong	117°25'	36°27'	697	12.9	Temperate climate zone	7.74	7.58	Clay	Greenhouse		3482	2850	0.818495	3	64.47										122	24	360	61	Qi JC.(2020).Effects of combined application of organic and inorganic fertilizers on the growth of facility tomato and soil ecological and environmental factors and its mechanism. Taian, Shandong Agricultural University
Shandong	117°26'	36°28'	697	12.9	Temperate climate zone	7.74	7.58	Clay	Greenhouse		3325	2850	0.857143	3	77.65										117	21	391	69	Qi JC.(2020).Effects of combined application of organic and inorganic fertilizers on the growth of facility tomato and soil ecological and environmental factors and its mechanism. Taian, Shandong Agricultural University
Zhejiang	119.56	30.23.39	1699.7	17.8	Subtropical climate zone	5.4	8.9	Loam	open vegetable	2	315	0	0	3	22.598														Shen JG., Lou L., Shao XQ.(2019)Effects of commercial organic fertilizer dosage on soil fertility and vegetable yield in Xinken Mountains.Zhejiang Agricultural Science.60(8)1341-1344.
Zhejiang	119.56	30.23.39	1699.7	17.8	Subtropical climate zone	5.4	8.9	Loam	open vegetable	2	561	246	0.438503	3	25.282														Shen JG., Lou L., Shao XQ.(2019)Effects of commercial organic fertilizer dosage on soil fertility and vegetable yield in Xinken Mountains.Zhejiang Agricultural Science.60(8)1341-1344.
Zhejiang	119.56	30.23.39	1699.7	17.8	Subtropical climate zone	5.4	8.9	Loam	open vegetable	2	807	492	0.609665	3	27.151														Shen JG., Lou L., Shao XQ.(2019)Effects of commercial organic fertilizer dosage on soil fertility and vegetable yield in Xinken Mountains.Zhejiang Agricultural Science.60(8)1341-1344.
Zhejiang	119.56	30.23.39	1699.7	17.8	Subtropical climate zone	5.4	8.9	Loam	open vegetable	2	1053	738	0.700855	3	24.815														Shen JG., Lou L., Shao XQ.(2019)Effects of commercial organic fertilizer dosage on soil fertility and vegetable yield in Xinken Mountains.Zhejiang Agricultural Science.60(8)1341-1344.
Zhejiang	119.56	30.23.39	1699.7	17.8	Subtropical climate zone	5.4	8.9	Loam	open vegetable	2	1299	984	0.757506	3	23.501														Shen JG., Lou L., Shao XQ.(2019)Effects of commercial organic fertilizer dosage on soil fertility and vegetable yield in Xinken Mountains.Zhejiang Agricultural Science.60(8)1341-1344.
Zhejiang	119.56	30.23.39	1699.7	17.8	Subtropical climate zone	5.4	8.9	Loam	open vegetable	2	315	0	0	3	12.429														Shen JG., Lou L., Shao XQ.(2019)Effects of commercial organic fertilizer dosage on soil fertility and vegetable yield in Xinken Mountains.Zhejiang Agricultural Science.60(8)1341-1344.
Zhejiang	119.56	30.23.39	1699.7	17.8	Subtropical climate zone	5.4	8.9	Loam	open vegetable	2	561	246	0.438503	3	18.731														Shen JG., Lou L., Shao XQ.(2019)Effects of commercial organic fertilizer dosage on soil fertility and vegetable yield in Xinken Mountains.Zhejiang Agricultural Science.60(8)1341-1344.
Zhejiang	119.56	30.23.39	1699.7	17.8	Subtropical climate zone	5.4	8.9	Loam	open vegetable	2	807	492	0.609665	3	23.072														Shen JG., Lou L., Shao XQ.(2019)Effects of commercial organic fertilizer dosage on soil fertility and vegetable yield in Xinken Mountains.Zhejiang Agricultural Science.60(8)1341-1344.
Zhejiang	119.56	30.23.39	1699.7	17.8	Subtropical climate zone	5.4	8.9	Loam	open vegetable	2	1053	738	0.700855	3	19.565														Shen JG., Lou L., Shao XQ.(2019)Effects of commercial organic fertilizer dosage on soil fertility and vegetable yield in Xinken Mountains.Zhejiang Agricultural Science.60(8)1341-1344.
Zhejiang	119.56	30.23.39	1699.7	17.8	Subtropical climate zone	5.4	8.9	Loam	open vegetable	2	1299	984	0.757506	3	19.593														Shen JG., Lou L., Shao XQ.(2019)Effects of commercial organic fertilizer dosage on soil fertility and vegetable yield in Xinken Mountains.Zhejiang Agricultural Science.60(8)1341-1344.
Zhejiang	119.56	30.23.39	1699.7	17.8	Subtropical climate zone	5.4	8.9	Loam	open vegetable	2	315	0	0	3	13.22														Shen JG., Lou L., Shao XQ.(2019)Effects of commercial organic fertilizer dosage on soil fertility and vegetable yield in Xinken Mountains.Zhejiang Agricultural Science.60(8)1341-1344.
Zhejiang	119.56	30.23.39	1699.7	17.8	Subtropical climate zone	5.4	8.9	Loam	open vegetable	2	561	246	0.438503	3	17.739														Shen JG., Lou L., Shao XQ.(2019)Effects of commercial organic fertilizer dosage on soil fertility and vegetable yield in Xinken Mountains.Zhejiang Agricultural Science.60(8)1341-1344.
Zhejiang	119.56	30.23.39	1699.7	17.8	Subtropical climate zone	5.4	8.9	Loam	open vegetable	2	807	492	0.609665	3	21.459														Shen JG., Lou L., Shao XQ.(2019)Effects of commercial organic fertilizer dosage on soil fertility and vegetable yield in Xinken Mountains.Zhejiang Agricultural Science.60(8)1341-1344.
Zhejiang	119.56	30.23.39	1699.7	17.8	Subtropical climate zone	5.4	8.9	Loam	open vegetable	2	1053	738	0.700855	3	19.059														Shen JG., Lou L., Shao XQ.(2019)Effects of commercial organic fertilizer dosage on soil fertility and vegetable yield in Xinken Mountains.Zhejiang Agricultural Science.60(8)1341-1344.
Zhejiang	119.56	30.23.39	1699.7	17.8	Subtropical climate zone	5.4	8.9	Loam	open vegetable	2	1299	984	0.757506	3	17.141														Shen JG., Lou L., Shao XQ.(2019)Effects of commercial organic fertilizer dosage on soil fertility and vegetable yield in Xinken Mountains.Zhejiang Agricultural Science.60(8)1341-1344.
Zhejiang	119.56	30.23.39	1699.7	17.8	Subtropical climate zone	5.4	8.9	Loam	open vegetable	2	315	0	0	3	40.413		14.5		1.06						111		369		Shen JG., Lou L., Shao XQ.(2019)Effects of commercial organic fertilizer dosage on soil fertility and vegetable yield in Xinken Mountains.Zhejiang Agricultural Science.60(8)1341-1344.
Zhejiang	119.56	30.23.39	1699.7	17.8	Subtropical climate zone	5.4	8.9	Loam	open vegetable	2	561	246	0.438503	3	47.567		17.6		1.22						131		391		Shen JG., Lou L., Shao XQ.(2019)Effects of commercial organic fertilizer dosage on soil fertility and vegetable yield in Xinken Mountains.Zhejiang Agricultural Science.60(8)1341-1344.
Zhejiang	119.56	30.23.39	1699.7	17.8	Subtropical climate zone	5.4	8.9	Loam	open vegetable	2	807	492	0.609665	3	49.411		17.3		1.34						181		407		Shen JG., Lou L., Shao XQ.(2019)Effects of commercial organic fertilizer dosage on soil fertility and vegetable yield in Xinken Mountains.Zhejiang Agricultural Science.60(8)1341-1344.
Zhejiang	119.56	30.23.39	1699.7	17.8	Subtropical climate zone	5.4	8.9	Loam	open vegetable	2	1053	738	0.700855	3	54.647		29.8		1.82						233		532		Shen JG., Lou L., Shao XQ.(2019)Effects of commercial organic fertilizer dosage on soil fertility and vegetable yield in Xinken Mountains.Zhejiang Agricultural Science.60(8)1341-1344.
Zhejiang	119.56	30.23.39	1699.7	17.8	Subtropical climate zone	5.4	8.9	Loam	open vegetable	2	1299	984	0.757506	3	55.467		25.8		1.67						269		502		Shen JG., Lou L., Shao XQ.(2019)Effects of commercial organic fertilizer dosage on soil fertility and vegetable yield in Xinken Mountains.Zhejiang Agricultural Science.60(8)1341-1344.
Henan	112°42′	34°16′	542.15	15.6	Temperate climate zone	7.74	19.45		Greenhouse	1	870	50	0.0574713	3	93.8895														Bai YL.(2019)Effects of organic fertilizer substitution and chemical fertilizer reduction on fruit and vegetable growth and soil environment in solar greenhouse.Zhengzhou. Henan Agricultural University.
Henan	112°42′	34°16′	542.15	15.6	Temperate climate zone	7.74	19.45		Greenhouse	1	852	50	0.0586854	3	82.6156														Bai YL.(2019)Effects of organic fertilizer substitution and chemical fertilizer reduction on fruit and vegetable growth and soil environment in solar greenhouse.Zhengzhou. Henan Agricultural University.
Henan	112°42′	34°16′	542.15	15.6	Temperate climate zone	7.74	19.45		Greenhouse	1	834	50	0.059952	3	95.0161														Bai YL.(2019)Effects of organic fertilizer substitution and chemical fertilizer reduction on fruit and vegetable growth and soil environment in solar greenhouse.Zhengzhou. Henan Agricultural University.
Henan	112°42′	34°16′	542.15	15.6	Temperate climate zone	7.74	19.45		Greenhouse	1	870	50	0.0574713	3	234.312														Bai YL.(2019)Effects of organic fertilizer substitution and chemical fertilizer reduction on fruit and vegetable growth and soil environment in solar greenhouse.Zhengzhou. Henan Agricultural University.
Henan	112°42′	34°16′	542.15	15.6	Temperate climate zone	7.74	19.45		Greenhouse	1	852	50	0.0586854	3	211.249														Bai YL.(2019)Effects of organic fertilizer substitution and chemical fertilizer reduction on fruit and vegetable growth and soil environment in solar greenhouse.Zhengzhou. Henan Agricultural University.
Henan	112°42′	34°16′	542.15	15.6	Temperate climate zone	7.74	19.45		Greenhouse	1	834	50	0.059952	3	257.049														Bai YL.(2019)Effects of organic fertilizer substitution and chemical fertilizer reduction on fruit and vegetable growth and soil environment in solar greenhouse.Zhengzhou. Henan Agricultural University.
Jiangsu	118º51	31º23´	1204.3	16.4	Subtropical climate zone				open vegetable		270	0	0	3	1.7686		24.3		1.14						22.8		109.1		Liang LB., Li x.(2017)Experiment on the application effect of organic fertilizer in the production of cabbage.Anhui Agricultural Science Bulletin,23(10):84-85.
Jiangsu	118º52	31º24´	1204.3	16.4	Subtropical climate zone				open vegetable		270	270	1	3	2.1512		25.9		1.21						30.8		123.3		Liang LB., Li x.(2017)Experiment on the application effect of organic fertilizer in the production of cabbage.Anhui Agricultural Science Bulletin,23(10):84-85.
Fujian	118°51′59.60″	25°44′10.44	1500	20.2	Subtropical climate zone	5.8	28.4	Clay	open vegetable		590.23	75	0.127069	3	85.75		29.1								20.1		93.2		Zhang JH.(2021) Effects of combined application of organic and inorganic fertilizers on soil fertility and tomato yield. Modern agricultural technology(in chinese).11:54-59.
Fujian	118°51′59.60″	25°44′10.44	1500	20.2	Subtropical climate zone	5.8	28.4	Clay	open vegetable		608.35	150	0.246569	3	89.45		30.3								21.4		95.2		Zhang JH.(2021) Effects of combined application of organic and inorganic fertilizers on soil fertility and tomato yield. Modern agricultural technology(in chinese).11:54-59.
Fujian	118°51′59.60″	25°44′10.44	1500	20.2	Subtropical climate zone	5.8	28.4	Clay	open vegetable		625.82	225	0.359528	3	82.35		30.7								20.3		92.8		Zhang JH.(2021) Effects of combined application of organic and inorganic fertilizers on soil fertility and tomato yield. Modern agricultural technology(in chinese).11:54-59.
Fujian	118°51′59.60″	25°44′10.44	1500	20.2	Subtropical climate zone	5.8	28.4	Clay	open vegetable		572.41	0	0	3	82.03		26.8								19.9		89.1		Zhang JH.(2021) Effects of combined application of organic and inorganic fertilizers on soil fertility and tomato yield. Modern agricultural technology(in chinese).11:54-59.
Tianjin	116.55.29	309.06.47	586.1	11.6	Temperate climate zone	8.2	18.52	Loam	Greenhouse		193.2	0	0	3	45.89	3.71	18.24	0.35							82.06	1.97	117.9	5.25	Zhang JX., Gao XB., Ning XG.(2021) Effects of vegetable waste fertilizer on soil fertility, yield and quality of cabbage and cumin.Journal of Food Safety and Quality.12(6):2345-2350
Tianjin	116.55.30	309.06.48	586.1	11.6	Temperate climate zone	8.2	18.52	Loam	Greenhouse		505.2	312	0.617577	3	51.4	3.19	18.96	0.11							92.32	1.34	140.38	2.3	Zhang JX., Gao XB., Ning XG.(2021) Effects of vegetable waste fertilizer on soil fertility, yield and quality of cabbage and cumin.Journal of Food Safety and Quality.12(6):2345-2350
Tianjin	116.55.31	309.06.49	586.1	11.6	Temperate climate zone	8.2	18.52	Loam	Greenhouse		817.2	624	0.763583	3	62.63	0.64	19.55	0.33							97.35	1.08	171.7	2.3	Zhang JX., Gao XB., Ning XG.(2021) Effects of vegetable waste fertilizer on soil fertility, yield and quality of cabbage and cumin.Journal of Food Safety and Quality.12(6):2345-2350
Tianjin	116.55.32	309.06.50	586.1	11.6	Temperate climate zone	8.2	18.52	Loam	Greenhouse		1129.2	936	0.828905	3	65.63	2.82	19.43	0.2							111.43	2.56	179.32	8.94	Zhang JX., Gao XB., Ning XG.(2021) Effects of vegetable waste fertilizer on soil fertility, yield and quality of cabbage and cumin.Journal of Food Safety and Quality.12(6):2345-2350
Tianjin	116.55.33	309.06.51	586.1	11.6	Temperate climate zone	8.2	18.52	Loam	Greenhouse		970.2	777	0.800866	3	55.3	0.97	19	0.15							96.39	1.41	165.67	3.77	Zhang JX., Gao XB., Ning XG.(2021) Effects of vegetable waste fertilizer on soil fertility, yield and quality of cabbage and cumin.Journal of Food Safety and Quality.12(6):2345-2350
Tianjin	116.55.29	309.06.47	586.1	11.6	Temperate climate zone	8.2	18.52	Loam	Greenhouse		193.2	0	0	3	48.15	2.27	19.41	0.23							70.33	2.53	98.56	3.61	Zhang JX., Gao XB., Ning XG.(2021) Effects of vegetable waste fertilizer on soil fertility, yield and quality of cabbage and cumin.Journal of Food Safety and Quality.12(6):2345-2350
Tianjin	116.55.30	309.06.48	586.1	11.6	Temperate climate zone	8.2	18.52	Loam	Greenhouse		505.2	312	0.617577	3	54.35	1.71	21.29	0.56							81.47	3.92	121.29	4.65	Zhang JX., Gao XB., Ning XG.(2021) Effects of vegetable waste fertilizer on soil fertility, yield and quality of cabbage and cumin.Journal of Food Safety and Quality.12(6):2345-2350
Tianjin	116.55.31	309.06.49	586.1	11.6	Temperate climate zone	8.2	18.52	Loam	Greenhouse		817.2	624	0.763583	3	56.33	1.23	22.44	0.1							93.44	5.23	145.69	5.21	Zhang JX., Gao XB., Ning XG.(2021) Effects of vegetable waste fertilizer on soil fertility, yield and quality of cabbage and cumin.Journal of Food Safety and Quality.12(6):2345-2350
Tianjin	116.55.32	309.06.50	586.1	11.6	Temperate climate zone	8.2	18.52	Loam	Greenhouse		1129.2	936	0.828905	3	62.99	2.39	22.41	0.25							101.48	4.12	176.13	5.83	Zhang JX., Gao XB., Ning XG.(2021) Effects of vegetable waste fertilizer on soil fertility, yield and quality of cabbage and cumin.Journal of Food Safety and Quality.12(6):2345-2350
Tianjin	116.55.33	309.06.51	586.1	11.6	Temperate climate zone	8.2	18.52	Loam			970.2	777	0.800866	3	52.35	2.61	21.22	0.15							86.33	4.36	127.76	4.58	Zhang JX., Gao XB., Ning XG.(2021) Effects of vegetable waste fertilizer on soil fertility, yield and quality of cabbage and cumin.Journal of Food Safety and Quality.12(6):2345-2350
Hainan	110°7 ′5”	18°58′50"	2042.6	24.2	Subtropical climate zone	6.36	36.15	Sand	open vegetable		421.36	0	0	3	40.11	3.4	35	1.14							52.38	2.64	88.49	16.66	Li XL., Yu XL., Qi ZQ.(2021) Effect of organic fertilizer replacing nitrogen fertilizer on growth and quality of pepper in Hainan. China Soil and Fertilizer,1:152-155.
Hainan	110°7 ′5”	18°58′50"	2042.6	24.2	Subtropical climate zone	6.36	36.15	Sand	open vegetable		421.48	84.3	0.200009	3	39.78	3.12	35.62	1.01							52.86	3.16	123.66	9.59	Li XL., Yu XL., Qi ZQ.(2021) Effect of organic fertilizer replacing nitrogen fertilizer on growth and quality of pepper in Hainan. China Soil and Fertilizer,1:152-155.
Hainan	110°7 ′5”	18°58′50"	2042.6	24.2	Subtropical climate zone	6.36	36.15	Sand	open vegetable		421.6	168.6	0.399905	3	41.82	4.02	35.83	0.47							53.52	2.4	155.62	54.59	Li XL., Yu XL., Qi ZQ.(2021) Effect of organic fertilizer replacing nitrogen fertilizer on growth and quality of pepper in Hainan. China Soil and Fertilizer,1:152-155.
Hainan	110°7 ′5”	18°58′50"	2042.6	24.2	Subtropical climate zone	6.36	36.15	Sand	open vegetable		421.72	252.9	0.599687	3	38.07	1.275	42.78	0.96							63.22	7.13	142.84	5.23	Li XL., Yu XL., Qi ZQ.(2021) Effect of organic fertilizer replacing nitrogen fertilizer on growth and quality of pepper in Hainan. China Soil and Fertilizer,1:152-155.
Henan	114°56′25″	36°1′42″	611.4	14.4	Temperate climate zone	5.96	25.55	Loam	Greenhouse	2	885	618	0.698305	3	139.022	3.895	26.26	0.54	1.42	0.06					59.24	5.42	343.73	10.23	Zhang T., Liu yp., Sun TQ., et al.,(2021)Effects of combined application of chemical fertilizers and cow manure on the yield of facility vegetables and soil fertility.China Soil and Fertilizer,
Henan	114°56′25″	36°1′42″	611.4	14.4	Temperate climate zone	5.96	25.55	Loam	Greenhouse	2	1081.5	927	0.857143	3	149.2	4.475	26.7	0.27	1.43	0.1					61.74	5.24	312.13	6.28	Zhang T., Liu yp., Sun TQ., et al.,(2021)Effects of combined application of chemical fertilizers and cow manure on the yield of facility vegetables and soil fertility.China Soil and Fertilizer,
Henan	114°56′25″	36°1′42″	611.4	14.4	Temperate climate zone	5.96	25.55	Loam	Greenhouse	2	1278	1236	0.967136	3	145.076	5.639	27.67	0.35	1.34	0.05					72.1	6	351.16	6.17	Zhang T., Liu yp., Sun TQ., et al.,(2021)Effects of combined application of chemical fertilizers and cow manure on the yield of facility vegetables and soil fertility.China Soil and Fertilizer,
Henan	114°56′25″	36°1′42″	611.4	14.4	Temperate climate zone	5.96	25.55	Loam	Greenhouse	2	421.5	0	0	3	147.164	6.395	24.46	0.47	1.33	0.04					44.88	2.07	304.7	7.43	Zhang T., Liu yp., Sun TQ., et al.,(2021)Effects of combined application of chemical fertilizers and cow manure on the yield of facility vegetables and soil fertility.China Soil and Fertilizer,
Henan	114°56′25″	36°1′42″	611.4	14.4	Temperate climate zone	5.96	25.55	Loam	Greenhouse	2	885	618	0.698305	3	61.059	1.495	27.78	0.87	1.36	0.09					103.46	4.11	299.45	2.33	Zhang T., Liu yp., Sun TQ., et al.,(2021)Effects of combined application of chemical fertilizers and cow manure on the yield of facility vegetables and soil fertility.China Soil and Fertilizer,
Henan	114°56′25″	36°1′42″	611.4	14.4	Temperate climate zone	5.96	25.55	Loam	Greenhouse	2	1081.5	927	0.857143	3	6.379	1.635	27.93	1.11	1.43	0.01					115.53	3.02	311.35	5.43	Zhang T., Liu yp., Sun TQ., et al.,(2021)Effects of combined application of chemical fertilizers and cow manure on the yield of facility vegetables and soil fertility.China Soil and Fertilizer,
Henan	114°56′25″	36°1′42″	611.4	14.4	Temperate climate zone	5.96	25.55	Loam	Greenhouse	2	1278	1236	0.967136	3	59.007	2.465	29.29	1.43	1.48	0.08					141.06	2.99	296.77	1.49	Zhang T., Liu yp., Sun TQ., et al.,(2021)Effects of combined application of chemical fertilizers and cow manure on the yield of facility vegetables and soil fertility.China Soil and Fertilizer,
Henan	114°56′25″	36°1′42″	611.4	14.4	Temperate climate zone	5.96	25.55	Loam	Greenhouse	2	421.5	0	0	3	58.224	2.553	23.67	1.04	1.23	0.05					63.12	5.67	225.22	1.67	Zhang T., Liu yp., Sun TQ., et al.,(2021)Effects of combined application of chemical fertilizers and cow manure on the yield of facility vegetables and soil fertility.China Soil and Fertilizer,
Henan	114°56′25″	36°1′42″	611.4	14.4	Temperate climate zone	5.96	25.55	Loam	Greenhouse	2	885	618	0.698305	3	171.886	7.051	30.84	0.39	1.16	0.09					98.65	4.96	328.46	2.99	Zhang T., Liu yp., Sun TQ., et al.,(2021)Effects of combined application of chemical fertilizers and cow manure on the yield of facility vegetables and soil fertility.China Soil and Fertilizer,
Henan	114°56′25″	36°1′42″	611.4	14.4	Temperate climate zone	5.96	25.55	Loam	Greenhouse	2	1081.5	927	0.857143	3	170.952	2.054	30.26	0.71	1.07	0.01					87.29	5.96	370.15	3.26	Zhang T., Liu yp., Sun TQ., et al.,(2021)Effects of combined application of chemical fertilizers and cow manure on the yield of facility vegetables and soil fertility.China Soil and Fertilizer,
Henan	114°56′25″	36°1′42″	611.4	14.4	Temperate climate zone	5.96	25.55	Loam	Greenhouse	2	1278	1236	0.967136	3	165.916	6.483	33.24	1.04	1.1	0.07					122.79	5.6	265.6	4.28	Zhang T., Liu yp., Sun TQ., et al.,(2021)Effects of combined application of chemical fertilizers and cow manure on the yield of facility vegetables and soil fertility.China Soil and Fertilizer,
Henan	114°56′25″	36°1′42″	611.4	14.4	Temperate climate zone	5.96	25.55	Loam	Greenhouse	2	421.5	0	0	3	164.182	4848	24.56	0.2	0.6	0.08					53.85	1.28	217.55	5.17	Zhang T., Liu yp., Sun TQ., et al.,(2021)Effects of combined application of chemical fertilizers and cow manure on the yield of facility vegetables and soil fertility.China Soil and Fertilizer,
Henan	114°56′25″	36°1′42″	611.4	14.4	Temperate climate zone	5.96	25.55	Loam	Greenhouse	2	885	618	0.698305	3	62.031	0.395	31.85	0.89	1.3	0.01					148.22	3.77	290.13	2.58	Zhang T., Liu yp., Sun TQ., et al.,(2021)Effects of combined application of chemical fertilizers and cow manure on the yield of facility vegetables and soil fertility.China Soil and Fertilizer,
Henan	114°56′25″	36°1′42″	611.4	14.4	Temperate climate zone	5.96	25.55	Loam	Greenhouse	2	1081.5	927	0.857143	3	64.27	0.506	32.8	0.62	1.43	0.1					170.18	1.2	310.37	5.26	Zhang T., Liu yp., Sun TQ., et al.,(2021)Effects of combined application of chemical fertilizers and cow manure on the yield of facility vegetables and soil fertility.China Soil and Fertilizer,
Henan	114°56′25″	36°1′42″	611.4	14.4	Temperate climate zone	5.96	25.55	Loam	Greenhouse	2	1278	1236	0.967136	3	58.979	0.221	34.32	1.67	1.57	0.1					210.86	4.37	250.13	1.49	Zhang T., Liu yp., Sun TQ., et al.,(2021)Effects of combined application of chemical fertilizers and cow manure on the yield of facility vegetables and soil fertility.China Soil and Fertilizer,
Henan	114°56′25″	36°1′42″	611.4	14.4	Temperate climate zone	5.96	25.55	Loam	Greenhouse	2	421.5	0	0	3	57.195	0.344	23.22	1.02	1.07	0.2					75.36	4.48	178.35	2.49	Zhang T., Liu yp., Sun TQ., et al.,(2021)Effects of combined application of chemical fertilizers and cow manure on the yield of facility vegetables and soil fertility.China Soil and Fertilizer,
Hainan	110.078	19.94	1786.1	23.8	Subtropical climate zone	6.42	13.6		Greenhouse	1	120	0	0	3	13.655		13.23								100.93		104.47		Ji Q S., Wu YJ., Zhang DM.(2020) Effects of the fungi chaff of pleurotus geesteranus on vegetable and soil quality in greenhouse.Hubei Agricultural Sciences.59(16):12-18.
Hainan	110.078	19.94	1786.1	23.8	Subtropical climate zone	6.42	13.6		Greenhouse	1	120	24	0.2	3	14.43		14.2								106.03		107.87		Ji Q S., Wu YJ., Zhang DM.(2020) Effects of the fungi chaff of pleurotus geesteranus on vegetable and soil quality in greenhouse.Hubei Agricultural Sciences.59(16):12-18.
Hainan	110.078	19.94	1786.1	23.8	Subtropical climate zone	6.42	13.6		Greenhouse	1	120	36	0.3	3	15.102		14.57								111.1		111.97		Ji Q S., Wu YJ., Zhang DM.(2020) Effects of the fungi chaff of pleurotus geesteranus on vegetable and soil quality in greenhouse.Hubei Agricultural Sciences.59(16):12-18.
Hainan	110.078	19.94	1786.1	23.8	Subtropical climate zone	6.42	13.6		Greenhouse	1	120	48	0.4	3	14.877		15.2								114.5		118.97		Ji Q S., Wu YJ., Zhang DM.(2020) Effects of the fungi chaff of pleurotus geesteranus on vegetable and soil quality in greenhouse.Hubei Agricultural Sciences.59(16):12-18.
Hainan	110.078	19.94	1786.1	23.8	Subtropical climate zone	6.42	13.6		Greenhouse	1	120	48	0.4	3	15.64		14.03								108.73		102.7		Ji Q S., Wu YJ., Zhang DM.(2020) Effects of the fungi chaff of pleurotus geesteranus on vegetable and soil quality in greenhouse.Hubei Agricultural Sciences.59(16):12-18.
Hainan	110.078	19.94	1786.1	23.8	Subtropical climate zone	6.42	13.6		Greenhouse	1	120	0	0	3	13.382		12.93								103		102.4		Ji Q S., Wu YJ., Zhang DM.(2020) Effects of the fungi chaff of pleurotus geesteranus on vegetable and soil quality in greenhouse.Hubei Agricultural Sciences.59(16):12-18.
Hainan	110.078	19.94	1786.1	23.8	Subtropical climate zone	6.42	13.6		Greenhouse	1	120	24	0.2	3	13.935		13.63								110.1		105.5		Ji Q S., Wu YJ., Zhang DM.(2020) Effects of the fungi chaff of pleurotus geesteranus on vegetable and soil quality in greenhouse.Hubei Agricultural Sciences.59(16):12-18.
Hainan	110.078	19.94	1786.1	23.8	Subtropical climate zone	6.42	13.6		Greenhouse	1	120	36	0.3	3	14.277		13.97								121.5		108.7		Ji Q S., Wu YJ., Zhang DM.(2020) Effects of the fungi chaff of pleurotus geesteranus on vegetable and soil quality in greenhouse.Hubei Agricultural Sciences.59(16):12-18.
Hainan	110.078	19.94	1786.1	23.8	Subtropical climate zone	6.42	13.6		Greenhouse	1	120	48	0.4	3	14.552		14.73								118.1		111.47		Ji Q S., Wu YJ., Zhang DM.(2020) Effects of the fungi chaff of pleurotus geesteranus on vegetable and soil quality in greenhouse.Hubei Agricultural Sciences.59(16):12-18.
Hainan	110.078	19.94	1786.1	23.8	Subtropical climate zone	6.42	13.6		Greenhouse	1	120	48	0.4	3	14.792		13.6								106.07		99.8		Ji Q S., Wu YJ., Zhang DM.(2020) Effects of the fungi chaff of pleurotus geesteranus on vegetable and soil quality in greenhouse.Hubei Agricultural Sciences.59(16):12-18.
Hainan	110.078	19.94	1786.1	23.8	Subtropical climate zone	6.42	13.6		Greenhouse	1	120	0	0	3	12.96		12.47								108.07		98.63		Ji Q S., Wu YJ., Zhang DM.(2020) Effects of the fungi chaff of pleurotus geesteranus on vegetable and soil quality in greenhouse.Hubei Agricultural Sciences.59(16):12-18.
Hainan	110.078	19.94	1786.1	23.8	Subtropical climate zone	6.42	13.6		Greenhouse	1	120	24	0.2	3	13.258		13.07								105.6		103.47		Ji Q S., Wu YJ., Zhang DM.(2020) Effects of the fungi chaff of pleurotus geesteranus on vegetable and soil quality in greenhouse.Hubei Agricultural Sciences.59(16):12-18.
Hainan	110.078	19.94	1786.1	23.8	Subtropical climate zone	6.42	13.6		Greenhouse	1	120	36	0.3	3	13.443		13.333								115.23		106.8		Ji Q S., Wu YJ., Zhang DM.(2020) Effects of the fungi chaff of pleurotus geesteranus on vegetable and soil quality in greenhouse.Hubei Agricultural Sciences.59(16):12-18.
Hainan	110.078	19.94	1786.1	23.8	Subtropical climate zone	6.42	13.6		Greenhouse	1	120	48	0.4	3	13.628		13.63								114.73		108.23		Ji Q S., Wu YJ., Zhang DM.(2020) Effects of the fungi chaff of pleurotus geesteranus on vegetable and soil quality in greenhouse.Hubei Agricultural Sciences.59(16):12-18.
Hainan	110.078	19.94	1786.1	23.8	Subtropical climate zone	6.42	13.6		Greenhouse	1	120	48	0.4	3	13.714		12.97								102.9		93.6		Ji Q S., Wu YJ., Zhang DM.(2020) Effects of the fungi chaff of pleurotus geesteranus on vegetable and soil quality in greenhouse.Hubei Agricultural Sciences.59(16):12-18.
Hainan	110.078	19.94	1786.1	23.8	Subtropical climate zone	6.42	13.6		Greenhouse	1	120	0	0	3	14.136		13.43								99.4		100.73		Ji Q S., Wu YJ., Zhang DM.(2020) Effects of the fungi chaff of pleurotus geesteranus on vegetable and soil quality in greenhouse.Hubei Agricultural Sciences.59(16):12-18.
Hainan	110.078	19.94	1786.1	23.8	Subtropical climate zone	6.42	13.6		Greenhouse	1	120	24	0.2	3	14.883		15.27								104.7		107.37		Ji Q S., Wu YJ., Zhang DM.(2020) Effects of the fungi chaff of pleurotus geesteranus on vegetable and soil quality in greenhouse.Hubei Agricultural Sciences.59(16):12-18.
Hainan	110.078	19.94	1786.1	23.8	Subtropical climate zone	6.42	13.6		Greenhouse	1	120	36	0.3	3	15.378		15.63								109.6		117.7		Ji Q S., Wu YJ., Zhang DM.(2020) Effects of the fungi chaff of pleurotus geesteranus on vegetable and soil quality in greenhouse.Hubei Agricultural Sciences.59(16):12-18.
Hainan	110.078	19.94	1786.1	23.8	Subtropical climate zone	6.42	13.6		Greenhouse	1	120	48	0.4	3	15.323		16.1								111.6		123.2		Ji Q S., Wu YJ., Zhang DM.(2020) Effects of the fungi chaff of pleurotus geesteranus on vegetable and soil quality in greenhouse.Hubei Agricultural Sciences.59(16):12-18.
Hainan	110.078	19.94	1786.1	23.8	Subtropical climate zone	6.42	13.6		Greenhouse	1	120	48	0.4	3	15.853		14.93								103.77		98.73		Ji Q S., Wu YJ., Zhang DM.(2020) Effects of the fungi chaff of pleurotus geesteranus on vegetable and soil quality in greenhouse.Hubei Agricultural Sciences.59(16):12-18.
Hainan	110.078	19.94	1786.1	23.8	Subtropical climate zone	6.42	13.6		Greenhouse	1	120	0	0	3	13.796		13								106.27		101.27		Ji Q S., Wu YJ., Zhang DM.(2020) Effects of the fungi chaff of pleurotus geesteranus on vegetable and soil quality in greenhouse.Hubei Agricultural Sciences.59(16):12-18.
Hainan	110.078	19.94	1786.1	23.8	Subtropical climate zone	6.42	13.6		Greenhouse	1	120	24	0.2	3	14.505		14								110.2		110.53		Ji Q S., Wu YJ., Zhang DM.(2020) Effects of the fungi chaff of pleurotus geesteranus on vegetable and soil quality in greenhouse.Hubei Agricultural Sciences.59(16):12-18.
Hainan	110.078	19.94	1786.1	23.8	Subtropical climate zone	6.42	13.6		Greenhouse	1	120	36	0.3	3	14.691		14.6								125.67		114.2		Ji Q S., Wu YJ., Zhang DM.(2020) Effects of the fungi chaff of pleurotus geesteranus on vegetable and soil quality in greenhouse.Hubei Agricultural Sciences.59(16):12-18.
Hainan	110.078	19.94	1786.1	23.8	Subtropical climate zone	6.42	13.6		Greenhouse	1	120	48	0.4	3	15.085		15.4								115.23		118.3		Ji Q S., Wu YJ., Zhang DM.(2020) Effects of the fungi chaff of pleurotus geesteranus on vegetable and soil quality in greenhouse.Hubei Agricultural Sciences.59(16):12-18.
Hainan	110.078	19.94	1786.1	23.8	Subtropical climate zone	6.42	13.6		Greenhouse	1	120	48	0.4	3	15.251		14.47								110.4		100.2		Ji Q S., Wu YJ., Zhang DM.(2020) Effects of the fungi chaff of pleurotus geesteranus on vegetable and soil quality in greenhouse.Hubei Agricultural Sciences.59(16):12-18.
Hainan	110.078	19.94	1786.1	23.8	Subtropical climate zone	6.42	13.6		Greenhouse	1	120	0	0	3	13.187		12.4								111.43		100.4		Ji Q S., Wu YJ., Zhang DM.(2020) Effects of the fungi chaff of pleurotus geesteranus on vegetable and soil quality in greenhouse.Hubei Agricultural Sciences.59(16):12-18.
Hainan	110.078	19.94	1786.1	23.8	Subtropical climate zone	6.42	13.6		Greenhouse	1	120	24	0.2	3	13.463		13.3								114.87		104.47		Ji Q S., Wu YJ., Zhang DM.(2020) Effects of the fungi chaff of pleurotus geesteranus on vegetable and soil quality in greenhouse.Hubei Agricultural Sciences.59(16):12-18.
Hainan	110.078	19.94	1786.1	23.8	Subtropical climate zone	6.42	13.6		Greenhouse	1	120	36	0.3	3	13.621		13.53								121.13		107.77		Ji Q S., Wu YJ., Zhang DM.(2020) Effects of the fungi chaff of pleurotus geesteranus on vegetable and soil quality in greenhouse.Hubei Agricultural Sciences.59(16):12-18.
Hainan	110.078	19.94	1786.1	23.8	Subtropical climate zone	6.42	13.6		Greenhouse	1	120	48	0.4	3	14.022		14.1								117.4		109.07		Ji Q S., Wu YJ., Zhang DM.(2020) Effects of the fungi chaff of pleurotus geesteranus on vegetable and soil quality in greenhouse.Hubei Agricultural Sciences.59(16):12-18.
Hainan	110.078	19.94	1786.1	23.8	Subtropical climate zone	6.42	13.6		Greenhouse	1	120	48	0.4	3	14.129		13.23								111.07		97.7		Ji Q S., Wu YJ., Zhang DM.(2020) Effects of the fungi chaff of pleurotus geesteranus on vegetable and soil quality in greenhouse.Hubei Agricultural Sciences.59(16):12-18.
Tianjin	116°46′43″	39°07′	606	11.6	Temperate climate zone	7.44	22.54		Greenhouse		450	0	0	3	69.01	5.44	26.02	1.3							197.84	11.55	247.8	32.13	Zhang XJ., Gao XB., Ning XG.(2021) Effects of vegetable waste fertilizer on soil fertility, yield and quality of cabbage and cumin.Journal of Food Safety and Quality.12(6):2345-2350
Tianjin	116°46′43″	39°07′	606	11.6	Temperate climate zone	7.44	22.54		Greenhouse		450	72.75	0.161667	3	64.87	4.59	27.86	0.3							195.4	10.44	244.58	22.54	Zhang XJ., Gao XB., Ning XG.(2021) Effects of vegetable waste fertilizer on soil fertility, yield and quality of cabbage and cumin.Journal of Food Safety and Quality.12(6):2345-2350
Tianjin	116°46′43″	39°07′	606	11.6	Temperate climate zone	7.44	22.54		Greenhouse		450	145.5	0.323333	3	67.76	7.57	30.01	2.01							178.96	16.25	239.96	11.15	Zhang XJ., Gao XB., Ning XG.(2021) Effects of vegetable waste fertilizer on soil fertility, yield and quality of cabbage and cumin.Journal of Food Safety and Quality.12(6):2345-2350
Tianjin	116°46′43″	39°07′	606	11.6	Temperate climate zone	7.44	22.54		Greenhouse		450	218.25	0.485	3	70.86	1.85	30.93	3.24							197.18	15.88	238.43	39.45	Zhang XJ., Gao XB., Ning XG.(2021) Effects of vegetable waste fertilizer on soil fertility, yield and quality of cabbage and cumin.Journal of Food Safety and Quality.12(6):2345-2350
Tianjin	116°46′43″	39°07′	606	11.6	Temperate climate zone	7.44	22.54		Greenhouse		450	363.6	0.808	3	66.48	3.74	33.77	4.06							212.07	15.38	193.93	26.36	Zhang XJ., Gao XB., Ning XG.(2021) Effects of vegetable waste fertilizer on soil fertility, yield and quality of cabbage and cumin.Journal of Food Safety and Quality.12(6):2345-2350
Shanghai	120°52′	30°40′	1173.4	17.6	Subtropical climate zone	6.98	22.9	Sand	Greenhouse		109.2	0	0	3	10.47	1.25	20.3	0.15							78.22	1.56	165.48	0.23	Li JY., Wang QX., Zhang RM. Effects of organic fertilizer and biochar on greenhouse vegetable production and soil nutrient accumulation and utilization.Northern horticure,22:16-21.
Shanghai	120°52′	30°40′	1173.4	17.6	Subtropical climate zone	6.98	22.9	Sand	Greenhouse		109.2	0	0	3	11.412	1.67	24.51	0.02							193.26	0.46	397.35	0.56	Li JY., Wang QX., Zhang RM. Effects of organic fertilizer and biochar on greenhouse vegetable production and soil nutrient accumulation and utilization.Northern horticure,22:16-21.
Shanghai	120°52′	30°40′	1173.4	17.6	Subtropical climate zone	6.98	22.9	Sand	Greenhouse		109.2	90	0.824176	3	10.47	1.35	22.91	0.56							192.57	0.95	347.63	0.75	Li JY., Wang QX., Zhang RM. Effects of organic fertilizer and biochar on greenhouse vegetable production and soil nutrient accumulation and utilization.Northern horticure,22:16-21.
Gansu	104°34′	34°25′	412	10.2	Temperate climate zone	6.57	15.73		Greenhouse		0	0	0	3	3.776	0.064	18.24	0.16	1.01	0.07					89.51	0.94	143	3.27	Zhang YC., Er JM., Li J., et al.(2019)Effects of partial substitution of chemical fertilizers by bio-organic fertilizers on physical and chemical properties and microorganisms of lettuce and soil.Journal of Soil and WaterConservation,33(04):196-205.
Gansu	104°34′	34°25′	412	10.2	Temperate climate zone	6.57	15.73		Greenhouse		355.35	0	0	3	4.938	0.112	19.4	0.63	1.81	0.08					92.41	0.73	154.67	2.62	Zhang YC., Er JM., Li J., et al.(2019)Effects of partial substitution of chemical fertilizers by bio-organic fertilizers on physical and chemical properties and microorganisms of lettuce and soil.Journal of Soil and WaterConservation,33(04):196-205.
Gansu	104°34′	34°25′	412	10.2	Temperate climate zone	6.57	15.73		Greenhouse		354.63	60	0.16919	3	5.315	0.078	26.1	0.32	2.72	0.12					102.6	0.4	183	1.63	Zhang YC., Er JM., Li J., et al.(2019)Effects of partial substitution of chemical fertilizers by bio-organic fertilizers on physical and chemical properties and microorganisms of lettuce and soil.Journal of Soil and WaterConservation,33(04):196-205.
Gansu	104°34′	34°25′	412	10.2	Temperate climate zone	6.57	15.73		Greenhouse		414.63	120	0.289415	3	5.846	0.046	33.3	0.55	3.34	0.15					107.86	0.68	92.33	3.3	Zhang YC., Er JM., Li J., et al.(2019)Effects of partial substitution of chemical fertilizers by bio-organic fertilizers on physical and chemical properties and microorganisms of lettuce and soil.Journal of Soil and WaterConservation,33(04):196-205.
Gansu	104°34′	34°25′	412	10.2	Temperate climate zone	6.57	15.73		Greenhouse		309.09	60	0.194118	3	4.549	0.106	27.45	0.86	2.22	0.07					102.19	0.31	168	2.16	Zhang YC., Er JM., Li J., et al.(2019)Effects of partial substitution of chemical fertilizers by bio-organic fertilizers on physical and chemical properties and microorganisms of lettuce and soil.Journal of Soil and WaterConservation,33(04):196-205.
Gansu	104°34′	34°25′	412	10.2	Temperate climate zone	6.57	15.73		Greenhouse		369.09	120	0.325124	3	4.894	0.013	30.75	0.77	3.08	0.26					104.56	0.54	172.33	0.47	Zhang YC., Er JM., Li J., et al.(2019)Effects of partial substitution of chemical fertilizers by bio-organic fertilizers on physical and chemical properties and microorganisms of lettuce and soil.Journal of Soil and WaterConservation,33(04):196-205.
Hainan	110°24'	19°46'	1663.8	23.3	Subtropical climate zone	5.71			Greenhouse		57.75	0	0	3	4.16	0.2									130.303	6.06061	45.6	2.4	Hou XW., Li YX., Tang C., et al.,(2021) Effects of four kinds of fertilizers on soil properties and growth of Chinese cabbage in facility vegetable plots. Guangdong Agricultural Sciences.48(6):64-71.
Hainan	110°24'	19°46'	1663.8	23.3	Subtropical climate zone	5.71			Greenhouse		141.25	100	0.707965	3	5.58	0.24									100	4.84848	81.5	4.1	Hou XW., Li YX., Tang C., et al.,(2021) Effects of four kinds of fertilizers on soil properties and growth of Chinese cabbage in facility vegetable plots. Guangdong Agricultural Sciences.48(6):64-71.
Hainan	110°24'	19°46'	1663.8	23.3	Subtropical climate zone	5.71			Greenhouse		241.25	200	0.829016	3	4.67	0.25									112.121	6.06061	65.2	3.7	Hou XW., Li YX., Tang C., et al.,(2021) Effects of four kinds of fertilizers on soil properties and growth of Chinese cabbage in facility vegetable plots. Guangdong Agricultural Sciences.48(6):64-71.
Hainan	110°24'	19°46'	1663.8	23.3	Subtropical climate zone	5.71			Greenhouse		101.25	60	0.592593	3	4.99	0.24									107.879	5.45455	35.1	1.8	Hou XW., Li YX., Tang C., et al.,(2021) Effects of four kinds of fertilizers on soil properties and growth of Chinese cabbage in facility vegetable plots. Guangdong Agricultural Sciences.48(6):64-71.
Hainan	110°24'	19°46'	1663.8	23.3	Subtropical climate zone	5.71			Greenhouse		161.25	120	0.744186	3	4.64	0.2									104.242	4.24242	37.1	1.6	Hou XW., Li YX., Tang C., et al.,(2021) Effects of four kinds of fertilizers on soil properties and growth of Chinese cabbage in facility vegetable plots. Guangdong Agricultural Sciences.48(6):64-71.
Hainan	110°24'	19°46'	1663.8	23.3	Subtropical climate zone	5.71			Greenhouse		57.75	0	0	3	4.69	0.19									136.364	6.66667	17	1.1	Hou XW., Li YX., Tang C., et al.,(2021) Effects of four kinds of fertilizers on soil properties and growth of Chinese cabbage in facility vegetable plots. Guangdong Agricultural Sciences.48(6):64-71.
Hainan	110°24'	19°46'	1663.8	23.3	Subtropical climate zone	5.71			Greenhouse		141.25	100	0.707965	3	5.42	0.27									128.485	6.06061	23.7	1.6	Hou XW., Li YX., Tang C., et al.,(2021) Effects of four kinds of fertilizers on soil properties and growth of Chinese cabbage in facility vegetable plots. Guangdong Agricultural Sciences.48(6):64-71.
Hainan	110°24'	19°46'	1663.8	23.3	Subtropical climate zone	5.71			Greenhouse		241.25	200	0.829016	3	5.78	0.25									140	7.27273	25.5	1.8	Hou XW., Li YX., Tang C., et al.,(2021) Effects of four kinds of fertilizers on soil properties and growth of Chinese cabbage in facility vegetable plots. Guangdong Agricultural Sciences.48(6):64-71.
Hainan	110°24'	19°46'	1663.8	23.3	Subtropical climate zone	5.71			Greenhouse		101.25	60	0.592593	3	4.44	0.19									119.394	4.84848	14.4	1.1	Hou XW., Li YX., Tang C., et al.,(2021) Effects of four kinds of fertilizers on soil properties and growth of Chinese cabbage in facility vegetable plots. Guangdong Agricultural Sciences.48(6):64-71.
Hainan	110°24'	19°46'	1663.8	23.3	Subtropical climate zone	5.71			Greenhouse		161.25	120	0.744186	3	4.56	0.19									125.455	6.66667	16.8	1.3	Hou XW., Li YX., Tang C., et al.,(2021) Effects of four kinds of fertilizers on soil properties and growth of Chinese cabbage in facility vegetable plots. Guangdong Agricultural Sciences.48(6):64-71.
Anhui	116°45	32°43′	900	15.3	Temperate climate zone	6.1	22.5		Greenhouse		165	0	0	3	61.89														Chen DQ.(2021).Study on the effect of replacing some chemical fertilizers with celery organic fertilizer,Modern Agricultural Science and Technology, 13:73-78.
Anhui	116°45	32°43′	900	15.3	Temperate climate zone	6.1	22.5		Greenhouse		165	24	0.145455	3	64.909														Chen DQ.(2021).Study on the effect of replacing some chemical fertilizers with celery organic fertilizer,Modern Agricultural Science and Technology, 13:73-78.
Anhui	116°45	32°43′	900	15.3	Temperate climate zone	6.1	22.5		Greenhouse		165	31.21	0.189152	3	70.176														Chen DQ.(2021).Study on the effect of replacing some chemical fertilizers with celery organic fertilizer,Modern Agricultural Science and Technology, 13:73-78.
Anhui	116°45	32°43′	900	15.3	Temperate climate zone	6.1	22.5		Greenhouse		165	35.73	0.216545	3	67.143														Chen DQ.(2021).Study on the effect of replacing some chemical fertilizers with celery organic fertilizer,Modern Agricultural Science and Technology, 13:73-78.
Anhui	116°45	32°43′	900	15.3	Temperate climate zone	6.1	22.5		Greenhouse		165	41.25	0.25	3	61.89														Chen DQ.(2021).Study on the effect of replacing some chemical fertilizers with celery organic fertilizer,Modern Agricultural Science and Technology, 13:73-78.
Hubei	111° 17' 32″	30° 14' 55″	1235.4	16.7	Subtropical climate zone	5.89	21.9		open vegetable		0	0	0	3	43.3545		21.9								147		80		Zhang ZY., Yang CL., Liao GX., (2021)Summary of field experiment of replacing chemical fertilizer with organic fertilizer for Chinese cabbage in autumn.Hubei plant protection.3(186):35-36
Hubei	111° 17' 32″	30° 14' 55″	1235.4	16.7	Subtropical climate zone	5.89	21.9		open vegetable		165	0	0	3	46.038		22.3								147.3		80.3		Zhang ZY., Yang CL., Liao GX., (2021)Summary of field experiment of replacing chemical fertilizer with organic fertilizer for Chinese cabbage in autumn.Hubei plant protection.3(186):35-36
Hubei	111° 17' 32″	30° 14' 55″	1235.4	16.7	Subtropical climate zone	5.89	21.9		open vegetable		123.75	30.94	0.25002	3	50.6655		22.55								147.45		80.7		Zhang ZY., Yang CL., Liao GX., (2021)Summary of field experiment of replacing chemical fertilizer with organic fertilizer for Chinese cabbage in autumn.Hubei plant protection.3(186):35-36
Hubei	111° 17' 32″	30° 14' 55″	1235.4	16.7	Subtropical climate zone	5.89	21.9		open vegetable		82.5	41.25	0.5	3	50.9595		23.8								147.5		81.5		Zhang ZY., Yang CL., Liao GX., (2021)Summary of field experiment of replacing chemical fertilizer with organic fertilizer for Chinese cabbage in autumn.Hubei plant protection.3(186):35-36
Hubei	111° 17' 32″	30° 14' 55″	1235.4	16.7	Subtropical climate zone	5.89	21.9		open vegetable		82.5	82.5	1	3	53.3595		25.2								147.25		80.4		Zhang ZY., Yang CL., Liao GX., (2021)Summary of field experiment of replacing chemical fertilizer with organic fertilizer for Chinese cabbage in autumn.Hubei plant protection.3(186):35-36
Sichuan	103°10ˊ	30°54ˊ	960	15.7	Subtropical climate zone	5.67	28.5		open vegetable		0	0	0	3	34.476	0.118	28.43	5.21	1.53	0.01					72.77	3.29	129.03	33.19	Zheng SH., Wan KJ., Chen SH.(2021) Effects of Organic Fertilizer Substitution of Chemical Nitrogen on Lettuce Yield and Soil Physical-chemical Properties in Ｒice-vegetable Ｒotation Areas of Chengdu.Southwest China Journal of Agricultural Sciences.34(5):1042-1046.
Sichuan	103°10ˊ	30°54ˊ	960	15.7	Subtropical climate zone	5.67	28.5		open vegetable		225	0	0	3	37.06	1.482	31.95	2.14	1.66	0					71.09	7.4	212.98	25.64	Zheng SH., Wan KJ., Chen SH.(2021) Effects of Organic Fertilizer Substitution of Chemical Nitrogen on Lettuce Yield and Soil Physical-chemical Properties in Ｒice-vegetable Ｒotation Areas of Chengdu.Southwest China Journal of Agricultural Sciences.34(5):1042-1046.
Sichuan	103°10ˊ	30°54ˊ	960	15.7	Subtropical climate zone	5.67	28.5		open vegetable		225	56.25	0.25	3	39.395	0.481	34.02	3.66	1.65	0					73.89	2.58	164.32	24.6	Zheng SH., Wan KJ., Chen SH.(2021) Effects of Organic Fertilizer Substitution of Chemical Nitrogen on Lettuce Yield and Soil Physical-chemical Properties in Ｒice-vegetable Ｒotation Areas of Chengdu.Southwest China Journal of Agricultural Sciences.34(5):1042-1046.
Sichuan	103°10ˊ	30°54ˊ	960	15.7	Subtropical climate zone	5.67	28.5		open vegetable		225	112.5	0.5	3	39.992	0.972	33.99	5.38	1.75	0.01					83.08	14.13	157.26	18.57	Zheng SH., Wan KJ., Chen SH.(2021) Effects of Organic Fertilizer Substitution of Chemical Nitrogen on Lettuce Yield and Soil Physical-chemical Properties in Ｒice-vegetable Ｒotation Areas of Chengdu.Southwest China Journal of Agricultural Sciences.34(5):1042-1046.
Sichuan	103°10ˊ	30°54ˊ	960	15.7	Subtropical climate zone	5.67	28.5		open vegetable		168.75	0	0	3	38.839	0.401	31.51	1.78	1.68	0.01					70.56	14.66	167.58	24.44	Zheng SH., Wan KJ., Chen SH.(2021) Effects of Organic Fertilizer Substitution of Chemical Nitrogen on Lettuce Yield and Soil Physical-chemical Properties in Ｒice-vegetable Ｒotation Areas of Chengdu.Southwest China Journal of Agricultural Sciences.34(5):1042-1046.
Sichuan	103°10ˊ	30°54ˊ	960	15.7	Subtropical climate zone	5.67	28.5		open vegetable		168.75	42.19	0.250015	3	39.77	0.301	31.76	2.56	1.63	0					68.12	11.08	164.56	9.06	Zheng SH., Wan KJ., Chen SH.(2021) Effects of Organic Fertilizer Substitution of Chemical Nitrogen on Lettuce Yield and Soil Physical-chemical Properties in Ｒice-vegetable Ｒotation Areas of Chengdu.Southwest China Journal of Agricultural Sciences.34(5):1042-1046.
Sichuan	103°10ˊ	30°54ˊ	960	15.7	Subtropical climate zone	5.67	28.5		open vegetable		168.75	84.375	0.5	3	40.562	0.98	32.12	3.49	1.58	0.01					75.27	8.28	115.86	22.34	Zheng SH., Wan KJ., Chen SH.(2021) Effects of Organic Fertilizer Substitution of Chemical Nitrogen on Lettuce Yield and Soil Physical-chemical Properties in Ｒice-vegetable Ｒotation Areas of Chengdu.Southwest China Journal of Agricultural Sciences.34(5):1042-1046.
Yunnan	102°44'	24°07'	875	15.6	Subtropical climate zone	6.9	38.8		open vegetable		0	0	0	3	61.5	11..6													Geng CX., Zhang X., Zhu HY., et al.(2021)Effects of Different Proportion of Chemical Fertilizer Ｒeduction on Yield and Fertilizer Utilization of Chinese Cabbage and Cabbage.Southwest Agricultural Journal, 34(05): 1047-1053.
Yunnan	102°44'	24°07'	875	15.6	Subtropical climate zone	6.9	38.8		open vegetable		547.5	0	0	3	102.7	2.4													Geng CX., Zhang X., Zhu HY., et al.(2021)Effects of Different Proportion of Chemical Fertilizer Ｒeduction on Yield and Fertilizer Utilization of Chinese Cabbage and Cabbage.Southwest Agricultural Journal, 34(05): 1047-1053.
Yunnan	102°44'	24°07'	875	15.6	Subtropical climate zone	6.9	38.8		open vegetable		547.5	109.5	0.2	3	117.6	2													Geng CX., Zhang X., Zhu HY., et al.(2021)Effects of Different Proportion of Chemical Fertilizer Ｒeduction on Yield and Fertilizer Utilization of Chinese Cabbage and Cabbage.Southwest Agricultural Journal, 34(05): 1047-1053.
Yunnan	102°44'	24°07'	875	15.6	Subtropical climate zone	6.9	38.8		open vegetable		547.5	164.25	0.3	3	117.3	1.6													Geng CX., Zhang X., Zhu HY., et al.(2021)Effects of Different Proportion of Chemical Fertilizer Ｒeduction on Yield and Fertilizer Utilization of Chinese Cabbage and Cabbage.Southwest Agricultural Journal, 34(05): 1047-1053.
Yunnan	102°44'	24°07'	875	15.6	Subtropical climate zone	6.9	38.8		open vegetable		547.5	219	0.4	3	109.9	5.4													Geng CX., Zhang X., Zhu HY., et al.(2021)Effects of Different Proportion of Chemical Fertilizer Ｒeduction on Yield and Fertilizer Utilization of Chinese Cabbage and Cabbage.Southwest Agricultural Journal, 34(05): 1047-1053.
Yunnan	102°44'	24°07'	875	15.6	Subtropical climate zone	6.9	38.8		open vegetable		547.5	273.75	0.5	3	114.8	3.6													Geng CX., Zhang X., Zhu HY., et al.(2021)Effects of Different Proportion of Chemical Fertilizer Ｒeduction on Yield and Fertilizer Utilization of Chinese Cabbage and Cabbage.Southwest Agricultural Journal, 34(05): 1047-1053.
Yunnan	102°44'	24°07'	875	15.6	Subtropical climate zone	6.9	38.8		open vegetable		0	0	0	3	63.2	3.4													Geng CX., Zhang X., Zhu HY., et al.(2021)Effects of Different Proportion of Chemical Fertilizer Ｒeduction on Yield and Fertilizer Utilization of Chinese Cabbage and Cabbage.Southwest Agricultural Journal, 34(05): 1047-1053.
Yunnan	102°44'	24°07'	875	15.6	Subtropical climate zone	6.9	38.8		open vegetable		796	0	0	3	81.3	1.3													Geng CX., Zhang X., Zhu HY., et al.(2021)Effects of Different Proportion of Chemical Fertilizer Ｒeduction on Yield and Fertilizer Utilization of Chinese Cabbage and Cabbage.Southwest Agricultural Journal, 34(05): 1047-1053.
Yunnan	102°44'	24°07'	875	15.6	Subtropical climate zone	6.9	38.8		open vegetable		796	159.2	0.2	3	82.9	2.8													Geng CX., Zhang X., Zhu HY., et al.(2021)Effects of Different Proportion of Chemical Fertilizer Ｒeduction on Yield and Fertilizer Utilization of Chinese Cabbage and Cabbage.Southwest Agricultural Journal, 34(05): 1047-1053.
Yunnan	102°44'	24°07'	875	15.6	Subtropical climate zone	6.9	38.8		open vegetable		796	238.8	0.3	3	87.3	1.5													Geng CX., Zhang X., Zhu HY., et al.(2021)Effects of Different Proportion of Chemical Fertilizer Ｒeduction on Yield and Fertilizer Utilization of Chinese Cabbage and Cabbage.Southwest Agricultural Journal, 34(05): 1047-1053.
Yunnan	102°44'	24°07'	875	15.6	Subtropical climate zone	6.9	38.8		open vegetable		796	318.4	0.4	3	74.5	3.1													Geng CX., Zhang X., Zhu HY., et al.(2021)Effects of Different Proportion of Chemical Fertilizer Ｒeduction on Yield and Fertilizer Utilization of Chinese Cabbage and Cabbage.Southwest Agricultural Journal, 34(05): 1047-1053.
Yunnan	102°44'	24°07'	875	15.6	Subtropical climate zone	6.9	38.8		open vegetable		796	398	0.5	3	75.4	4.1													Geng CX., Zhang X., Zhu HY., et al.(2021)Effects of Different Proportion of Chemical Fertilizer Ｒeduction on Yield and Fertilizer Utilization of Chinese Cabbage and Cabbage.Southwest Agricultural Journal, 34(05): 1047-1053.
Jiangsu	118°34′	32°11′	914.6	15.6	Temperate climate zone	5.6	11.8	Clay	Greenhouse		250.5	0	0	3	30.7365										48.1		393.7		Xu LP.(2021) Effects of combined application of organic and inorganic fertilizer on yield, quality and soil fertility of Chinese cabbage in plastic greenhouse.jiangsu agricultural sciences.49(6):109-113.
Jiangsu	118°34′	32°11′	914.6	15.6	Temperate climate zone	5.6	11.8	Clay	Greenhouse		250.5	0	0	3	65.6505										42.9		433		Xu LP.(2021) Effects of combined application of organic and inorganic fertilizer on yield, quality and soil fertility of Chinese cabbage in plastic greenhouse.jiangsu agricultural sciences.49(6):109-113.
Jiangsu	118°34′	32°11′	914.6	15.6	Temperate climate zone	5.6	11.8	Clay	Greenhouse		250.5	49.5	0.197605	3	69.552										47.2		405.7		Xu LP.(2021) Effects of combined application of organic and inorganic fertilizer on yield, quality and soil fertility of Chinese cabbage in plastic greenhouse.jiangsu agricultural sciences.49(6):109-113.
Jiangsu	118°34′	32°11′	914.6	15.6	Temperate climate zone	5.6	11.8	Clay	Greenhouse		250.5	75	0.299401	3	62.712										64		363		Xu LP.(2021) Effects of combined application of organic and inorganic fertilizer on yield, quality and soil fertility of Chinese cabbage in plastic greenhouse.jiangsu agricultural sciences.49(6):109-113.
Jiangsu	118°34′	32°11′	914.6	15.6	Temperate climate zone	5.6	11.8	Clay	Greenhouse		250.5	100	0.399202	3	63.246										66.2		383		Xu LP.(2021) Effects of combined application of organic and inorganic fertilizer on yield, quality and soil fertility of Chinese cabbage in plastic greenhouse.jiangsu agricultural sciences.49(6):109-113.
Shandong	115°56'45″	35°40'25″	635.3	13.5	Temperate climate zone	8.48	13.06		Greenhouse		600.35	0	0	3	100.29	1.04835									18.09	0.61	171.66	1.53	Wang YK., Wang RL.(2021).Effects of long-term Different Fertilization Treatments on greenhouse vegetable yield and soil fertility.Anhui Agricultural Science,27(01):113-115+180.
Shandong	115°56'46″	35°40'26″	635.3	13.5	Temperate climate zone	8.48	13.06		Greenhouse		480.288	0	0	3	101.4	1.70625									16.21	3.52	172.28	1.8	Wang YK., Wang RL.(2021).Effects of long-term Different Fertilization Treatments on greenhouse vegetable yield and soil fertility.Anhui Agricultural Science,27(01):113-115+180.
Shandong	115°56'47″	35°40'27″	635.3	13.5	Temperate climate zone	8.48	13.06		Greenhouse		519.49	39.3	0.0756511	3	107.665	1.00125									20.37	3.49	194.22	13.11	Wang YK., Wang RL.(2021).Effects of long-term Different Fertilization Treatments on greenhouse vegetable yield and soil fertility.Anhui Agricultural Science,27(01):113-115+180.
Shandong	115°56'48″	35°40'28″	635.3	13.5	Temperate climate zone	8.48	13.06		Greenhouse		558.9	78.6	0.140633	3	108.789	1.18635									26.41	2.9	199.46	2.18	Wang YK., Wang RL.(2021).Effects of long-term Different Fertilization Treatments on greenhouse vegetable yield and soil fertility.Anhui Agricultural Science,27(01):113-115+180.
Shandong	115°56'49″	35°40'29″	635.3	13.5	Temperate climate zone	8.48	13.06		Greenhouse		598.188	117.9	0.197095	3	107.505	0.8331									36.14	1.75	228.56	6.56	Wang YK., Wang RL.(2021).Effects of long-term Different Fertilization Treatments on greenhouse vegetable yield and soil fertility.Anhui Agricultural Science,27(01):113-115+180.
Jiangsu	118°22′	31°14′	1363	16	Subtropical climate zone	6.77	9.28	Loam	Greenhouse		0	0	0	3	63	7.6													Yang k., Dong QJ.,Li QS.,(2021),Effects of mealtime vermicompost replacing chemical fertilizer on photosynthesis, antioxidant activity and quality of Chinese cabbage and broccoli,Journal of Agro-Environment Science,40(05):934-942.
Jiangsu	118°22′	31°14′	1363	16	Subtropical climate zone	6.77	9.28	Loam	Greenhouse		154.01	0	0	3	80	4.3													Yang k., Dong QJ.,Li QS.,(2021),Effects of mealtime vermicompost replacing chemical fertilizer on photosynthesis, antioxidant activity and quality of Chinese cabbage and broccoli,Journal of Agro-Environment Science,40(05):934-942.
Jiangsu	118°22′	31°14′	1363	16	Subtropical climate zone	6.77	9.28	Loam	Greenhouse		154.01	61.604	0.4	3	97.9	3.1													Yang k., Dong QJ.,Li QS.,(2021),Effects of mealtime vermicompost replacing chemical fertilizer on photosynthesis, antioxidant activity and quality of Chinese cabbage and broccoli,Journal of Agro-Environment Science,40(05):934-942.
Jiangsu	118°22′	31°14′	1363	16	Subtropical climate zone	6.77	9.28	Loam	Greenhouse		154.01	61.604	0.4	3	80	6.4													Yang k., Dong QJ.,Li QS.,(2021),Effects of mealtime vermicompost replacing chemical fertilizer on photosynthesis, antioxidant activity and quality of Chinese cabbage and broccoli,Journal of Agro-Environment Science,40(05):934-942.
Jiangsu	118°22′	31°14′	1363	16	Subtropical climate zone	6.77	9.28	Loam	Greenhouse		154.01	61.604	0.4	3	86	2.9													Yang k., Dong QJ.,Li QS.,(2021),Effects of mealtime vermicompost replacing chemical fertilizer on photosynthesis, antioxidant activity and quality of Chinese cabbage and broccoli,Journal of Agro-Environment Science,40(05):934-942.
Jiangsu	118°22′	31°14′	1363	16	Subtropical climate zone	6.77	9.28	Loam	Greenhouse		0	0	0	3	15.6	0.7													Yang k., Dong QJ.,Li QS.,(2021),Effects of mealtime vermicompost replacing chemical fertilizer on photosynthesis, antioxidant activity and quality of Chinese cabbage and broccoli,Journal of Agro-Environment Science,40(05):934-942.
Jiangsu	118°22′	31°14′	1363	16	Subtropical climate zone	6.77	9.28	Loam	Greenhouse		154.01	0	0	3	24.9	1.7													Yang k., Dong QJ.,Li QS.,(2021),Effects of mealtime vermicompost replacing chemical fertilizer on photosynthesis, antioxidant activity and quality of Chinese cabbage and broccoli,Journal of Agro-Environment Science,40(05):934-942.
Jiangsu	118°22′	31°14′	1363	16	Subtropical climate zone	6.77	9.28	Loam	Greenhouse		154.01	61.604	0.4	3	23.6	0.5													Yang k., Dong QJ.,Li QS.,(2021),Effects of mealtime vermicompost replacing chemical fertilizer on photosynthesis, antioxidant activity and quality of Chinese cabbage and broccoli,Journal of Agro-Environment Science,40(05):934-942.
Jiangsu	118°22′	31°14′	1363	16	Subtropical climate zone	6.77	9.28	Loam	Greenhouse		154.01	61.604	0.4	3	19.1	1.1													Yang k., Dong QJ.,Li QS.,(2021),Effects of mealtime vermicompost replacing chemical fertilizer on photosynthesis, antioxidant activity and quality of Chinese cabbage and broccoli,Journal of Agro-Environment Science,40(05):934-942.
Jiangsu	118°22′	31°14′	1363	16	Subtropical climate zone	6.77	9.28	Loam	Greenhouse		154.01	61.604	0.4	3	19.8	0.7													Yang k., Dong QJ.,Li QS.,(2021),Effects of mealtime vermicompost replacing chemical fertilizer on photosynthesis, antioxidant activity and quality of Chinese cabbage and broccoli,Journal of Agro-Environment Science,40(05):934-942.
Beijing	116.564	39.6648	568.9	10	Temperate climate zone		13.1		Greenhouse	6	0	0	0	3	18.756		9.94	0.16	0.628048	0.202407					6.36	3.22	99.2	3.8	Wang YK., Wang RL.(2021).Effects of long-term Different Fertilization Treatments on greenhouse vegetable yield and soil fertility.Anhui Agricultural Science,27(01):113-115+180.
Beijing	116.564	39.6648	568.9	10	Temperate climate zone		13.1		Greenhouse	6	1732.5	100	0.0577201	3	37.061		17.6	0.6	1.50479	0.192769					114	20	254	8	Wang YK., Wang RL.(2021).Effects of long-term Different Fertilization Treatments on greenhouse vegetable yield and soil fertility.Anhui Agricultural Science,27(01):113-115+180.
Beijing	116.564	39.6648	568.9	10	Temperate climate zone		13.1		Greenhouse	6	434.3	50	0.115128	3	37.251		16.7	1	1.63458	0.202382					78.7	19.7	296	6	Wang YK., Wang RL.(2021).Effects of long-term Different Fertilization Treatments on greenhouse vegetable yield and soil fertility.Anhui Agricultural Science,27(01):113-115+180.
Beijing	116.564	39.6648	568.9	10	Temperate climate zone		13.1		Greenhouse	6	434.4	434.4	1	3	34.752		16.7	0.4	1.40767	0.202432					81.6	19.4	250	5	Wang YK., Wang RL.(2021).Effects of long-term Different Fertilization Treatments on greenhouse vegetable yield and soil fertility.Anhui Agricultural Science,27(01):113-115+180.
Beijing	116.564	39.6648	568.9	10	Temperate climate zone		13.1		Greenhouse	6	434.1	0	0	3	27.236		11.7	0.2	1.00735	0.207226					39.3	2.5	153	4	Wang YK., Wang RL.(2021).Effects of long-term Different Fertilization Treatments on greenhouse vegetable yield and soil fertility.Anhui Agricultural Science,27(01):113-115+180.
Beijing	116.564	39.6648	568.9	10	Temperate climate zone		13.1		Greenhouse	6	0	0	0	3	18.236		8.07	2.63	0.548009	0.260238					14.8	1.7	140	25	Wang YK., Wang RL.(2021).Effects of long-term Different Fertilization Treatments on greenhouse vegetable yield and soil fertility.Anhui Agricultural Science,27(01):113-115+180.
Beijing	116.564	39.6648	568.9	10	Temperate climate zone		13.1		Greenhouse	6	1732.5	100	0.0577201	3	51.441		18.9	0.8	1.62234	0.0144576					136	15	302	13	Wang YK., Wang RL.(2021).Effects of long-term Different Fertilization Treatments on greenhouse vegetable yield and soil fertility.Anhui Agricultural Science,27(01):113-115+180.
Beijing	116.564	39.6648	568.9	10	Temperate climate zone		13.1		Greenhouse	6	434.3	50	0.115128	3	49.595		17.7	2.6	1.65577	0.144526					116	17	360	29	Wang YK., Wang RL.(2021).Effects of long-term Different Fertilization Treatments on greenhouse vegetable yield and soil fertility.Anhui Agricultural Science,27(01):113-115+180.
Beijing	116.564	39.6648	568.9	10	Temperate climate zone		13.1		Greenhouse	6	434.4	434.4	1	3	44.941		16.4	0.3	1.33727	0.265082					100	28	279	12	Wang YK., Wang RL.(2021).Effects of long-term Different Fertilization Treatments on greenhouse vegetable yield and soil fertility.Anhui Agricultural Science,27(01):113-115+180.
Beijing	116.564	39.6648	568.9	10	Temperate climate zone		13.1		Greenhouse	6	434.1	0	0	3	40.592		13	2.5	1.2261	0.265107					97.3	26.7	258	25	Wang YK., Wang RL.(2021).Effects of long-term Different Fertilization Treatments on greenhouse vegetable yield and soil fertility.Anhui Agricultural Science,27(01):113-115+180.
Shandong	115°40'	35°21'	694.7	13.3	Temperate climate zone		13.1	Loam	Greenhouse	6	642.6	324.405	0.504832	3	63.657	0.902	11.54		0.995						56.16		147		Wang YK., Wang RL.(2021).Effects of long-term Different Fertilization Treatments on greenhouse vegetable yield and soil fertility.Anhui Agricultural Science,27(01):113-115+180.
Shandong	115°40'	35°21'	694.7	13.3	Temperate climate zone	8.76	10.55	Loam	Greenhouse		427.5	0	0	3	49.797	0.392	9.38		0.622						24.04		109		Zheng YY., Li GS., L Y.(2020)Effects of Different Organic-Inorganic Fertilizers Combined Application Methods on Yield and Nutrient Utilization of Capsicum in Greenhouse.Shandong Agricultural Sciences,52(11):105-111.
Shandong	115°40'	35°21'	694.7	13.3	Temperate climate zone	8.76	10.55	Loam	Greenhouse		512.55	162.202	0.316462	3	53.34	0.474	10.53		0.726						41.65		160		Zheng YY., Li GS., L Y.(2020)Effects of Different Organic-Inorganic Fertilizers Combined Application Methods on Yield and Nutrient Utilization of Capsicum in Greenhouse.Shandong Agricultural Sciences,52(11):105-111.
Shandong	115°40'	35°21'	694.7	13.3	Temperate climate zone	8.76	10.55	Loam	Greenhouse		640.125	405.502	0.633473	3	84.863	0.44	12.93		1.085						68.63		204		Zheng YY., Li GS., L Y.(2020)Effects of Different Organic-Inorganic Fertilizers Combined Application Methods on Yield and Nutrient Utilization of Capsicum in Greenhouse.Shandong Agricultural Sciences,52(11):105-111.
Shandong	115°40'	35°21'	694.7	13.3	Temperate climate zone	8.76	10.55	Loam	Greenhouse		767.49	648.81	0.845366	3	95.426	0.56	12.37		0.975						44.29		129		Zheng YY., Li GS., L Y.(2020)Effects of Different Organic-Inorganic Fertilizers Combined Application Methods on Yield and Nutrient Utilization of Capsicum in Greenhouse.Shandong Agricultural Sciences,52(11):105-111.
Shandong	115°40'	35°21'	694.7	13.3	Temperate climate zone	8.76	10.55	Loam	Greenhouse		576	405.502	0.703996	3	78.75	0.735	12.57		0.85						58.58		142.3		Zheng YY., Li GS., L Y.(2020)Effects of Different Organic-Inorganic Fertilizers Combined Application Methods on Yield and Nutrient Utilization of Capsicum in Greenhouse.Shandong Agricultural Sciences,52(11):105-111.
Shandong	115°40'	35°21'	694.7	13.3	Temperate climate zone	8.76	10.55	Loam	Greenhouse		511.8	405.502	0.792305	3	67.695	0.959	12.35		0.72						40.31		137		Zheng YY., Li GS., L Y.(2020)Effects of Different Organic-Inorganic Fertilizers Combined Application Methods on Yield and Nutrient Utilization of Capsicum in Greenhouse.Shandong Agricultural Sciences,52(11):105-111.
Shanxi	107°38′	34°9′	650	10.5	Subtropical climate zone	7.73	13.97	Clay	Greenhouse		0	0	0	3	9.547		9.09								24.37		98.01		Yang J., Quan YQ., Zhang JP., et al.,(2020)Effects of replacing some chemical fertilizers with organic fertilizers on the yield and soil available nutrients of Chinese cabbage in greenhouses,Shaanxi Agricultural Science, 66(11): 14-16.
Shanxi	107°38′	34°9′	650	10.5	Subtropical climate zone	7.73	13.97	Clay	Greenhouse		270	0	0	3	10.742		11.3								46.32		115.1		Yang J., Quan YQ., Zhang JP., et al.,(2020)Effects of replacing some chemical fertilizers with organic fertilizers on the yield and soil available nutrients of Chinese cabbage in greenhouses,Shaanxi Agricultural Science, 66(11): 14-16.
Shanxi	107°38′	34°9′	650	10.5	Subtropical climate zone	7.73	13.97	Clay	Greenhouse		270	54	0.2	3	11.973		13.13								40.94		95.01		Yang J., Quan YQ., Zhang JP., et al.,(2020)Effects of replacing some chemical fertilizers with organic fertilizers on the yield and soil available nutrients of Chinese cabbage in greenhouses,Shaanxi Agricultural Science, 66(11): 14-16.
Shanxi	107°38′	34°9′	650	10.5	Subtropical climate zone	7.73	13.97	Clay	Greenhouse		270	108	0.4	3	12.387		13.57								37.67		90.39		Yang J., Quan YQ., Zhang JP., et al.,(2020)Effects of replacing some chemical fertilizers with organic fertilizers on the yield and soil available nutrients of Chinese cabbage in greenhouses,Shaanxi Agricultural Science, 66(11): 14-16.
Shanxi	107°38′	34°9′	650	10.5	Subtropical climate zone	7.73	13.97	Clay	Greenhouse		270	162	0.6	3	12.357		13.83								38.42		91.38		Yang J., Quan YQ., Zhang JP., et al.,(2020)Effects of replacing some chemical fertilizers with organic fertilizers on the yield and soil available nutrients of Chinese cabbage in greenhouses,Shaanxi Agricultural Science, 66(11): 14-16.
Shanxi	107°38′	34°9′	650	10.5	Subtropical climate zone	7.73	13.97	Clay	Greenhouse		0	0	0	3	10.365														Yang J., Quan YQ., Zhang JP., et al.,(2020)Effects of combined application of organic and chemical fertilizers on yield and quality of leafy vegetables in greenhouses,Chinese Melon and Vegetables, 33(09): 50-53.
Shanxi	107°38′	34°9′	650	10.5	Subtropical climate zone	7.73	13.97	Clay	Greenhouse		270	0	0	3	13.975														Yang J., Quan YQ., Zhang JP., et al.,(2020)Effects of combined application of organic and chemical fertilizers on yield and quality of leafy vegetables in greenhouses,Chinese Melon and Vegetables, 33(09): 50-53.
Shanxi	107°38′	34°9′	650	10.5	Subtropical climate zone	7.73	13.97	Clay	Greenhouse		270	54	0.2	3	14.723														Yang J., Quan YQ., Zhang JP., et al.,(2020)Effects of combined application of organic and chemical fertilizers on yield and quality of leafy vegetables in greenhouses,Chinese Melon and Vegetables, 33(09): 50-53.
Shanxi	107°38′	34°9′	650	10.5	Subtropical climate zone	7.73	13.97	Clay	Greenhouse		270	108	0.4	3	16.34														Yang J., Quan YQ., Zhang JP., et al.,(2020)Effects of combined application of organic and chemical fertilizers on yield and quality of leafy vegetables in greenhouses,Chinese Melon and Vegetables, 33(09): 50-53.
Shanxi	107°38′	34°9′	650	10.5	Subtropical climate zone	7.73	13.97	Clay	Greenhouse		270	162	0.6	3	15.236														Yang J., Quan YQ., Zhang JP., et al.,(2020)Effects of combined application of organic and chemical fertilizers on yield and quality of leafy vegetables in greenhouses,Chinese Melon and Vegetables, 33(09): 50-53.
Shanxi	107°38′	34°9′	650	10.5	Subtropical climate zone	7.73	13.97	Clay	Greenhouse		0	0	0	3	13.278														Yang J., Quan YQ., Zhang JP., et al.,(2020)Effects of combined application of organic and chemical fertilizers on yield and quality of leafy vegetables in greenhouses,Chinese Melon and Vegetables, 33(09): 50-53.
Shanxi	107°38′	34°9′	650	10.5	Subtropical climate zone	7.73	13.97	Clay	Greenhouse		270	0	0	3	15.483														Yang J., Quan YQ., Zhang JP., et al.,(2020)Effects of combined application of organic and chemical fertilizers on yield and quality of leafy vegetables in greenhouses,Chinese Melon and Vegetables, 33(09): 50-53.
Shanxi	107°38′	34°9′	650	10.5	Subtropical climate zone	7.73	13.97	Clay	Greenhouse		270	54	0.2	3	16.399														Yang J., Quan YQ., Zhang JP., et al.,(2020)Effects of combined application of organic and chemical fertilizers on yield and quality of leafy vegetables in greenhouses,Chinese Melon and Vegetables, 33(09): 50-53.
Shanxi	107°38′	34°9′	650	10.5	Subtropical climate zone	7.73	13.97	Clay	Greenhouse		270	108	0.4	3	18.676														Yang J., Quan YQ., Zhang JP., et al.,(2020)Effects of combined application of organic and chemical fertilizers on yield and quality of leafy vegetables in greenhouses,Chinese Melon and Vegetables, 33(09): 50-53.
Shanxi	107°38′	34°9′	650	10.5	Subtropical climate zone	7.73	13.97	Clay	Greenhouse		270	162	0.6	3	17.586														Yang J., Quan YQ., Zhang JP., et al.,(2020)Effects of combined application of organic and chemical fertilizers on yield and quality of leafy vegetables in greenhouses,Chinese Melon and Vegetables, 33(09): 50-53.
Yunnan	99°49	24°16′	1158.2	16.9	Subtropical climate zone				open vegetable		150	0	0	3	24.026	0.31													Wang WS.(2020).Effects of different organic fertilizers on the yield and quality of continuous cropping eggplant. Agricultural Engineering, 10(10): 105-109.
Yunnan	99°49	24°16′	1158.2	16.9	Subtropical climate zone				open vegetable		150	45	0.3	3	34.455	0.459													Wang WS.(2020).Effects of different organic fertilizers on the yield and quality of continuous cropping eggplant. Agricultural Engineering, 10(10): 105-109.
Yunnan	99°49	24°16′	1158.2	16.9	Subtropical climate zone				open vegetable		150	45	0.3	3	39.106	0.414													Wang WS.(2020).Effects of different organic fertilizers on the yield and quality of continuous cropping eggplant. Agricultural Engineering, 10(10): 105-109.
Yunnan	99°49	24°16′	1158.2	16.9	Subtropical climate zone				open vegetable		150	45	0.3	3	37.313	0.391													Wang WS.(2020).Effects of different organic fertilizers on the yield and quality of continuous cropping eggplant. Agricultural Engineering, 10(10): 105-109.
Gansu	105°1'	34°43'	500	12	Temperate climate zone	7.4	19.8	Sand	Greenhouse		0	0	0	3	3.676	0.034									66.8	4.7	259	13	Qin HJ., Er JH.,Li j., et al.,(2020)Effects of different fertilization modes on garlic seedling growth and soil properties.Journal of Gansu Agricultural University,55(05):47-55.
Gansu	105°1'	34°43'	500	12	Temperate climate zone	7.4	19.8	Sand	Greenhouse		280.35	0	0	3	4.681	0.186									87.2	4.2	359	15	Qin HJ., Er JH.,Li j., et al.,(2020)Effects of different fertilization modes on garlic seedling growth and soil properties.Journal of Gansu Agricultural University,55(05):47-55.
Gansu	105°1'	34°43'	500	12	Temperate climate zone	7.4	19.8	Sand	Greenhouse		290.85	60	0.206292	3	5.605	0.023									104	6	437	23	Qin HJ., Er JH.,Li j., et al.,(2020)Effects of different fertilization modes on garlic seedling growth and soil properties.Journal of Gansu Agricultural University,55(05):47-55.
Gansu	105°1'	34°43'	500	12	Temperate climate zone	7.4	19.8	Sand	Greenhouse		350.85	120	0.342027	3	5.859	0.026									115	6	460	24	Qin HJ., Er JH.,Li j., et al.,(2020)Effects of different fertilization modes on garlic seedling growth and soil properties.Journal of Gansu Agricultural University,55(05):47-55.
Shandong	116°7′	34°52′	694.5	13.8	Temperate climate zone			Loam	open vegetable	11	0	0	0	3	8.98		12.22								46.75		182.96		Li J., Chen XX., Chen L.,et al (2020)Effects of combined application of microbial inoculants and organic and inorganic fertilizers on continuous soil improvement and garlic growth.Hebei Agricultural Science,24(04):71-76.
Shandong	116°7′	34°52′	694.5	13.8	Temperate climate zone			Loam	open vegetable	11	450	0	0	3	11.749		12.27								48.63		201.75		Li J., Chen XX., Chen L.,et al (2020)Effects of combined application of microbial inoculants and organic and inorganic fertilizers on continuous soil improvement and garlic growth.Hebei Agricultural Science,24(04):71-76.
Shandong	116°7′	34°52′	694.5	13.8	Temperate climate zone			Loam	open vegetable	11	450	90	0.2	3	12.541		12.64								50.47		206.94		Li J., Chen XX., Chen L.,et al (2020)Effects of combined application of microbial inoculants and organic and inorganic fertilizers on continuous soil improvement and garlic growth.Hebei Agricultural Science,24(04):71-76.
Qinghai	101°48'	36°77'	509.8	5.1	Temperate climate zone	8.2	28.5	Sand	Greenhouse		273	0	0	3	10.231														Yan JH., Hou L., Yao Q.,(2020)Effects of organic fertilizers replacing chemical fertilizers on green onion yield, quality and soil nitrogen leaching. Northwest Agricultural Journal, 29(08):1243-1249.
Qinghai	101°48'	36°77'	509.8	5.1	Temperate climate zone	8.2	28.5	Sand	Greenhouse		273	55	0.201465	3	10.578														Yan JH., Hou L., Yao Q.,(2020)Effects of organic fertilizers replacing chemical fertilizers on green onion yield, quality and soil nitrogen leaching. Northwest Agricultural Journal, 29(08):1243-1249.
Qinghai	101°48'	36°77'	509.8	5.1	Temperate climate zone	8.2	28.5	Sand	Greenhouse		273	109	0.399267	3	10.689														Yan JH., Hou L., Yao Q.,(2020)Effects of organic fertilizers replacing chemical fertilizers on green onion yield, quality and soil nitrogen leaching. Northwest Agricultural Journal, 29(08):1243-1249.
Qinghai	101°48'	36°77'	509.8	5.1	Temperate climate zone	8.2	28.5	Sand	Greenhouse		273	164	0.600733	3	10.775														Yan JH., Hou L., Yao Q.,(2020)Effects of organic fertilizers replacing chemical fertilizers on green onion yield, quality and soil nitrogen leaching. Northwest Agricultural Journal, 29(08):1243-1249.
Qinghai	101°48'	36°77'	509.8	5.1	Temperate climate zone	8.2	28.5	Sand	Greenhouse		273	218	0.798535	3	9.047														Yan JH., Hou L., Yao Q.,(2020)Effects of organic fertilizers replacing chemical fertilizers on green onion yield, quality and soil nitrogen leaching. Northwest Agricultural Journal, 29(08):1243-1249.
Qinghai	101°48'	36°77'	509.8	5.1	Temperate climate zone	8.2	28.5	Sand	Greenhouse		273	273	1	3	8.546														Yan JH., Hou L., Yao Q.,(2020)Effects of organic fertilizers replacing chemical fertilizers on green onion yield, quality and soil nitrogen leaching. Northwest Agricultural Journal, 29(08):1243-1249.
Qinghai	101°33'	36°45'	509.8	5.1	Temperate climate zone	8.32	18.53	Sand	Greenhouse		284	56.8	0.2	3	89.5														Zhang Y., Zhang R.(2020)Effects of replacing part of nitrogen fertilizer with organic fertilizer on the yield, quality and soil nitrate nitrogen content of pepper in greenhouse. Qinghai Agriculture and Forestry Science and Technology (02): 7-11.
Qinghai	101°33'	36°45'	509.8	5.1	Temperate climate zone	8.32	18.53	Sand	Greenhouse		284	113.6	0.4	3	94.3														Zhang Y., Zhang R.(2020)Effects of replacing part of nitrogen fertilizer with organic fertilizer on the yield, quality and soil nitrate nitrogen content of pepper in greenhouse. Qinghai Agriculture and Forestry Science and Technology (02): 7-11.
Qinghai	101°33'	36°45'	509.8	5.1	Temperate climate zone	8.32	18.53	Sand	Greenhouse		284	170.4	0.6	3	82.2														Zhang Y., Zhang R.(2020)Effects of replacing part of nitrogen fertilizer with organic fertilizer on the yield, quality and soil nitrate nitrogen content of pepper in greenhouse. Qinghai Agriculture and Forestry Science and Technology (02): 7-11.
Qinghai	101°33'	36°45'	509.8	5.1	Temperate climate zone	8.32	18.53	Sand	Greenhouse		284	227.2	0.8	3	73														Zhang Y., Zhang R.(2020)Effects of replacing part of nitrogen fertilizer with organic fertilizer on the yield, quality and soil nitrate nitrogen content of pepper in greenhouse. Qinghai Agriculture and Forestry Science and Technology (02): 7-11.
Qinghai	101°33'	36°45'	509.8	5.1	Temperate climate zone	8.32	18.53	Sand	Greenhouse		284	284	1	3	60														Zhang Y., Zhang R.(2020)Effects of replacing part of nitrogen fertilizer with organic fertilizer on the yield, quality and soil nitrate nitrogen content of pepper in greenhouse. Qinghai Agriculture and Forestry Science and Technology (02): 7-11.
Qinghai	101°33'	36°45'	509.8	5.1	Temperate climate zone	8.32	18.53	Sand	Greenhouse		450	0	0	3	86														Zhang Y., Zhang R.(2020)Effects of replacing part of nitrogen fertilizer with organic fertilizer on the yield, quality and soil nitrate nitrogen content of pepper in greenhouse. Qinghai Agriculture and Forestry Science and Technology (02): 7-11.
Jiangsu	118°92'	33°55'	906	14.5	Temperate climate zone	7	48.1	Loam	Greenhouse		534	273.6	0.51236	3	20.6										140.4		588		Wang QJ., Guo DJ., Ma Y(2022)Reducing Chemical Fertilizer Techniques Affect Facilities Pepper Yield and Nutrient Absorption and Utilization.Chinese Agricultural Science Bulletin,36(17):99-108.
Jiangsu	118°92'	33°55'	906	14.5	Temperate climate zone	7	48.1	Loam	Greenhouse		476.4	225	0.472292	3	20.61										42.6		323.3		Wang QJ., Guo DJ., Ma Y(2022)Reducing Chemical Fertilizer Techniques Affect Facilities Pepper Yield and Nutrient Absorption and Utilization.Chinese Agricultural Science Bulletin,36(17):99-108.
Jiangsu	118°92'	33°55'	906	14.5	Temperate climate zone	7	48.1	Loam	Greenhouse		465.8	273.6	0.587377	3	20.601										124		497.7		Wang QJ., Guo DJ., Ma Y(2022)Reducing Chemical Fertilizer Techniques Affect Facilities Pepper Yield and Nutrient Absorption and Utilization.Chinese Agricultural Science Bulletin,36(17):99-108.
Jiangsu	118°92'	33°55'	906	14.5	Temperate climate zone	7	48.1	Loam	Greenhouse		646.7	273.6	0.423071	3	14.7										325.6		648.7		Wang QJ., Guo DJ., Ma Y(2022)Reducing Chemical Fertilizer Techniques Affect Facilities Pepper Yield and Nutrient Absorption and Utilization.Chinese Agricultural Science Bulletin,36(17):99-108.
Jiangsu	118°92'	33°55'	906	14.5	Temperate climate zone	7	48.1	Loam	Greenhouse		476.7	112.5	0.235997	3	16.3										200.8		391.7		Wang QJ., Guo DJ., Ma Y(2022)Reducing Chemical Fertilizer Techniques Affect Facilities Pepper Yield and Nutrient Absorption and Utilization.Chinese Agricultural Science Bulletin,36(17):99-108.
Jiangsu	118°92'	33°55'	906	14.5	Temperate climate zone	7	48.1	Loam	Greenhouse		431.1	273.6	0.634656	3	18.9										356.3		711.3		Wang QJ., Guo DJ., Ma Y(2022)Reducing Chemical Fertilizer Techniques Affect Facilities Pepper Yield and Nutrient Absorption and Utilization.Chinese Agricultural Science Bulletin,36(17):99-108.
Gansu	104°34′	34°25′	500	10.3	Temperate climate zone	7.89	14.51		Greenhouse		0	0	0	3	32.126	0.934													He DX., Er JM., He ZX., et al.(2020)Effects of partial substitution of chemical fertilizers by bio-organic fertilizers on growth physiology and fertilizer utilization of chives. Northwest Agricultural Journal, 29(06):958-967.
Gansu	104°34′	34°25′	500	10.3	Temperate climate zone	7.89	14.51		Greenhouse		1369	0	0	3	42.236	0.462													He DX., Er JM., He ZX., et al.(2020)Effects of partial substitution of chemical fertilizers by bio-organic fertilizers on growth physiology and fertilizer utilization of chives. Northwest Agricultural Journal, 29(06):958-967.
Gansu	104°34′	34°25′	500	10.3	Temperate climate zone	7.89	14.51		Greenhouse		1255.5	83.1	0.0661888	3	45.32	0.617													He DX., Er JM., He ZX., et al.(2020)Effects of partial substitution of chemical fertilizers by bio-organic fertilizers on growth physiology and fertilizer utilization of chives. Northwest Agricultural Journal, 29(06):958-967.
Gansu	104°34′	34°25′	500	10.3	Temperate climate zone	7.89	14.51		Greenhouse		1416	166.2	0.117373	3	46.703	0.536													He DX., Er JM., He ZX., et al.(2020)Effects of partial substitution of chemical fertilizers by bio-organic fertilizers on growth physiology and fertilizer utilization of chives. Northwest Agricultural Journal, 29(06):958-967.
Gansu	104°34′	34°25′	500	10.3	Temperate climate zone	7.89	14.51		Greenhouse		1120	83.1	0.0741964	3	44.228	0.406													He DX., Er JM., He ZX., et al.(2020)Effects of partial substitution of chemical fertilizers by bio-organic fertilizers on growth physiology and fertilizer utilization of chives. Northwest Agricultural Journal, 29(06):958-967.
Gansu	104°34′	34°25′	500	10.3	Temperate climate zone	7.89	14.51		Greenhouse		1281	166.2	0.129742	3	45.562	0.628													He DX., Er JM., He ZX., et al.(2020)Effects of partial substitution of chemical fertilizers by bio-organic fertilizers on growth physiology and fertilizer utilization of chives. Northwest Agricultural Journal, 29(06):958-967.
Gansu			119.5	9.4	Temperate climate zone	8.14	12.85		Greenhouse		0	0	0	3	6.336														Zhang JF., Er JM., Zhang YX.,(2020)Effects of partial substitution of chemical fertilizers by bio-organic fertilizers on the yield, quality and fertilizer utilization rate of cucumbers in solar greenhouse. Chinese Vegetables, 06:58-63.
Gansu			119.5	9.4	Temperate climate zone	8.14	12.85		Greenhouse		204	0	0	3	7.323														Zhang JF., Er JM., Zhang YX.,(2020)Effects of partial substitution of chemical fertilizers by bio-organic fertilizers on the yield, quality and fertilizer utilization rate of cucumbers in solar greenhouse. Chinese Vegetables, 06:58-63.
Gansu			119.5	9.4	Temperate climate zone	8.14	12.85		Greenhouse		235.2	31.2	0.132653	3	8.084														Zhang JF., Er JM., Zhang YX.,(2020)Effects of partial substitution of chemical fertilizers by bio-organic fertilizers on the yield, quality and fertilizer utilization rate of cucumbers in solar greenhouse. Chinese Vegetables, 06:58-63.
Gansu			119.5	9.4	Temperate climate zone	8.14	12.85		Greenhouse		214.8	31.2	0.145251	3	8.484														Zhang JF., Er JM., Zhang YX.,(2020)Effects of partial substitution of chemical fertilizers by bio-organic fertilizers on the yield, quality and fertilizer utilization rate of cucumbers in solar greenhouse. Chinese Vegetables, 06:58-63.
Gansu			119.5	9.4	Temperate climate zone	8.14	12.85		Greenhouse		194.4	31.2	0.160494	3	8.604														Zhang JF., Er JM., Zhang YX.,(2020)Effects of partial substitution of chemical fertilizers by bio-organic fertilizers on the yield, quality and fertilizer utilization rate of cucumbers in solar greenhouse. Chinese Vegetables, 06:58-63.
Guangdong	113°26′33″	22°53′46″	1673.1	22.6	Subtropical climate zone	5.03	25.1	Clay	open vegetable		0	0	0	3	7.1	1.39	25.1	2.6							317	158	409	166	Huang Q., Liu ZZ., Liu JY.(2020)Effects of Chemical Fertilizer Reduced and Substituted Partially by Organic Nitrogen on Soil, Yield and Quality of Flowering Chinese Cabbage.Guangdong Agricultural Sciences,47(05):60-66.
Guangdong	113°26′33″	22°53′46″	1673.1	22.6	Subtropical climate zone	5.03	25.1	Clay	open vegetable		105	0	0	3	10.4	1.6	24.1	1.6							396	110	694	149	Huang Q., Liu ZZ., Liu JY.(2020)Effects of Chemical Fertilizer Reduced and Substituted Partially by Organic Nitrogen on Soil, Yield and Quality of Flowering Chinese Cabbage.Guangdong Agricultural Sciences,47(05):60-66.
Guangdong	113°26′33″	22°53′46″	1673.1	22.6	Subtropical climate zone	5.03	25.1	Clay	open vegetable		94.5	0	0	3	7.76	1.53	25.7	2.3							393	100	682	198	Huang Q., Liu ZZ., Liu JY.(2020)Effects of Chemical Fertilizer Reduced and Substituted Partially by Organic Nitrogen on Soil, Yield and Quality of Flowering Chinese Cabbage.Guangdong Agricultural Sciences,47(05):60-66.
Guangdong	113°26′33″	22°53′46″	1673.1	22.6	Subtropical climate zone	5.03	25.1	Clay	open vegetable		105	15.8	0.150476	3	15	1.5	26.1	3.7							361	151	570	313	Huang Q., Liu ZZ., Liu JY.(2020)Effects of Chemical Fertilizer Reduced and Substituted Partially by Organic Nitrogen on Soil, Yield and Quality of Flowering Chinese Cabbage.Guangdong Agricultural Sciences,47(05):60-66.
Guangdong	113°26′33″	22°53′46″	1673.1	22.6	Subtropical climate zone	5.03	25.1	Clay	open vegetable		105	31.5	0.3	3	13.4	1.5	23.7	0.6							371	65	553	151	Huang Q., Liu ZZ., Liu JY.(2020)Effects of Chemical Fertilizer Reduced and Substituted Partially by Organic Nitrogen on Soil, Yield and Quality of Flowering Chinese Cabbage.Guangdong Agricultural Sciences,47(05):60-66.
Lnner Mongolia	110°46′	40°51′	400	6.7	Temperate climate zone	8.2	34.1		Greenhouse		147.9	0	0	3	34.6	1.2													Yang ZG., Hu QH., Chang HW.,(2020), Wang Haihui. Effects of reducing nitrogen fertilizer application, increasing application of organic fertilizer and microbial fertilizer on pepper growth traits, nutritional quality and yield. Journal of Northern Agriculture, 48(02):27-33.
Lnner Mongolia	110°46′	40°51′	400	6.7	Temperate climate zone	8.2	34.1		Greenhouse		147.9	0	0	3	35.7	1.5													Yang ZG., Hu QH., Chang HW.,(2020), Wang Haihui. Effects of reducing nitrogen fertilizer application, increasing application of organic fertilizer and microbial fertilizer on pepper growth traits, nutritional quality and yield. Journal of Northern Agriculture, 48(02):27-33.
Lnner Mongolia	110°46′	40°51′	400	6.7	Temperate climate zone	8.2	34.1		Greenhouse		147.9	24.6	0.166329	3	34.9	1.2													Yang ZG., Hu QH., Chang HW.,(2020), Wang Haihui. Effects of reducing nitrogen fertilizer application, increasing application of organic fertilizer and microbial fertilizer on pepper growth traits, nutritional quality and yield. Journal of Northern Agriculture, 48(02):27-33.
Lnner Mongolia	110°46′	40°51′	400	6.7	Temperate climate zone	8.2	34.1		Greenhouse		147.9	24.6	0.166329	3	34.3	1.5													Yang ZG., Hu QH., Chang HW.,(2020), Wang Haihui. Effects of reducing nitrogen fertilizer application, increasing application of organic fertilizer and microbial fertilizer on pepper growth traits, nutritional quality and yield. Journal of Northern Agriculture, 48(02):27-33.
Lnner Mongolia	110°46′	40°51′	400	6.7	Temperate climate zone	8.2	34.1		Greenhouse		188.1	0	0	3	36.3	1.2													Yang ZG., Hu QH., Chang HW.,(2020), Wang Haihui. Effects of reducing nitrogen fertilizer application, increasing application of organic fertilizer and microbial fertilizer on pepper growth traits, nutritional quality and yield. Journal of Northern Agriculture, 48(02):27-33.
Lnner Mongolia	110°46′	40°51′	400	6.7	Temperate climate zone	8.2	34.1		Greenhouse		188.1	0	0	3	36	1.7													Yang ZG., Hu QH., Chang HW.,(2020), Wang Haihui. Effects of reducing nitrogen fertilizer application, increasing application of organic fertilizer and microbial fertilizer on pepper growth traits, nutritional quality and yield. Journal of Northern Agriculture, 48(02):27-33.
Lnner Mongolia	110°46′	40°51′	400	6.7	Temperate climate zone	8.2	34.1		Greenhouse		188.1	31.35	0.166667	3	37.4	1.4													Yang ZG., Hu QH., Chang HW.,(2020), Wang Haihui. Effects of reducing nitrogen fertilizer application, increasing application of organic fertilizer and microbial fertilizer on pepper growth traits, nutritional quality and yield. Journal of Northern Agriculture, 48(02):27-33.
Lnner Mongolia	110°46′	40°51′	400	6.7	Temperate climate zone	8.2	34.1		Greenhouse		188.1	31.35	0.166667	3	39.9	1.5													Yang ZG., Hu QH., Chang HW.,(2020), Wang Haihui. Effects of reducing nitrogen fertilizer application, increasing application of organic fertilizer and microbial fertilizer on pepper growth traits, nutritional quality and yield. Journal of Northern Agriculture, 48(02):27-33.
Lnner Mongolia	110°46′	40°51′	400	6.7	Temperate climate zone	8.2	34.1		Greenhouse		268.8	0	0	3	39.7	1.5													Yang ZG., Hu QH., Chang HW.,(2020), Wang Haihui. Effects of reducing nitrogen fertilizer application, increasing application of organic fertilizer and microbial fertilizer on pepper growth traits, nutritional quality and yield. Journal of Northern Agriculture, 48(02):27-33.
Shandong	117°18'	36°20'	697	12.9	Temperate climate zone	6.75	28.35	Loam	Greenhouse		300	0	0	3	13.313		16.02		1.67						239.9		96.5		Liu ZL., Gao JJ., Gu JJ., et al.,(2020)Effects of organic fertilizers on soil environment and yield of annual cultivation of facility tomato. Chinese Journal of Applied Ecology, 31(03): 929-934.
Shandong	117°18'	36°20'	697	12.9	Temperate climate zone	6.75	28.35	Loam	Greenhouse		300	45	0.15	3	15.522		28.57		2.14						305.4		565.6		Liu ZL., Gao JJ., Gu JJ., et al.,(2020)Effects of organic fertilizers on soil environment and yield of annual cultivation of facility tomato. Chinese Journal of Applied Ecology, 31(03): 929-934.
Shandong	117°18'	36°20'	697	12.9	Temperate climate zone	6.75	28.35	Loam	Greenhouse		300	90	0.3	3	14.091		38.7		3.36						256.1		582.6		Liu ZL., Gao JJ., Gu JJ., et al.,(2020)Effects of organic fertilizers on soil environment and yield of annual cultivation of facility tomato. Chinese Journal of Applied Ecology, 31(03): 929-934.
Shandong	117°18'	36°20'	697	12.9	Temperate climate zone	6.75	28.35	Loam	Greenhouse		300	135	0.45	3	13.721		45.34		3.08						281		405.1		Liu ZL., Gao JJ., Gu JJ., et al.,(2020)Effects of organic fertilizers on soil environment and yield of annual cultivation of facility tomato. Chinese Journal of Applied Ecology, 31(03): 929-934.
Shandong	117°18'	36°20'	697	12.9	Temperate climate zone	6.75	28.35	Loam	Greenhouse		300	180	0.6	3	12.907		48.12		2.73						103.5		452.7		Liu ZL., Gao JJ., Gu JJ., et al.,(2020)Effects of organic fertilizers on soil environment and yield of annual cultivation of facility tomato. Chinese Journal of Applied Ecology, 31(03): 929-934.
Shandong	117°18'	36°20'	697	12.9	Temperate climate zone	6.75	28.35	Loam	Greenhouse		300	225	0.75	3	13.3337		58.43		2.25						146.1		491.2		Liu ZL., Gao JJ., Gu JJ., et al.,(2020)Effects of organic fertilizers on soil environment and yield of annual cultivation of facility tomato. Chinese Journal of Applied Ecology, 31(03): 929-934.
Shandong	117°18'	36°20'	697	12.9	Temperate climate zone	6.75	28.35	Loam	Greenhouse		300	300	1	3	12.092		60.58		1.76						114.7		378.2		Liu ZL., Gao JJ., Gu JJ., et al.,(2020)Effects of organic fertilizers on soil environment and yield of annual cultivation of facility tomato. Chinese Journal of Applied Ecology, 31(03): 929-934.
Guizhou	108°16'	28°24'	1223	16.1	Subtropical climate zone		27.62	Loam	open vegetable		0	0	0	3	12.611	0.763													Yu G., Chen F., Xie YH.,(2020)Effects of reduced application of chemical fertilizers and combined application of organic fertilizers on pepper yield and quality. Northern Horticulture, 04:47-53.
Guizhou	108°16'	28°24'	1223	16.1	Subtropical climate zone		27.62	Loam	open vegetable		278.4	0	0	3	17.25	1.065													Yu G., Chen F., Xie YH.,(2020)Effects of reduced application of chemical fertilizers and combined application of organic fertilizers on pepper yield and quality. Northern Horticulture, 04:47-53.
Guizhou	108°16'	28°24'	1223	16.1	Subtropical climate zone		27.62	Loam	open vegetable		278.4	83.52	0.3	3	19.15	0.947													Yu G., Chen F., Xie YH.,(2020)Effects of reduced application of chemical fertilizers and combined application of organic fertilizers on pepper yield and quality. Northern Horticulture, 04:47-53.
Guizhou	108°16'	28°24'	1223	16.1	Subtropical climate zone		27.62	Loam	open vegetable		278.4	139.2	0.5	3	25.765	1.026													Yu G., Chen F., Xie YH.,(2020)Effects of reduced application of chemical fertilizers and combined application of organic fertilizers on pepper yield and quality. Northern Horticulture, 04:47-53.
Guizhou	108°16'	28°24'	1223	16.1	Subtropical climate zone		27.62	Loam	open vegetable		278.4	194.88	0.7	3	22.621	0.976													Yu G., Chen F., Xie YH.,(2020)Effects of reduced application of chemical fertilizers and combined application of organic fertilizers on pepper yield and quality. Northern Horticulture, 04:47-53.
Guizhou	108°16'	28°24'	1223	16.1	Subtropical climate zone		27.62	Loam	open vegetable		278.4	278.4	1	3	17.531	0.882													Yu G., Chen F., Xie YH.,(2020)Effects of reduced application of chemical fertilizers and combined application of organic fertilizers on pepper yield and quality. Northern Horticulture, 04:47-53.
Jiangsu	119°31′	31°07′	1229.9	16	Subtropical climate zone	6.6	24		Greenhouse		600	0	0	3	168.082	2.16													Wu XK., Jiang ZC., Lu ZX.,(2020) Effects of partial substitution of chemical fertilizer nitrogen by organic fertilizers on yield and environmental effects of leafy vegetables. Chinese Journal of Ecological Agriculture, 028(003): P.349-356.
Jiangsu	119°31′	31°07′	1229.9	16	Subtropical climate zone	6.6	24		Greenhouse		600	150	0.25	3	193.379	6.466													Wu XK., Jiang ZC., Lu ZX.,(2020) Effects of partial substitution of chemical fertilizer nitrogen by organic fertilizers on yield and environmental effects of leafy vegetables. Chinese Journal of Ecological Agriculture, 028(003): P.349-356.
Jiangsu	119°31′	31°07′	1229.9	16	Subtropical climate zone	6.6	24		Greenhouse		600	300	0.5	3	181.043	10.524													Wu XK., Jiang ZC., Lu ZX.,(2020) Effects of partial substitution of chemical fertilizer nitrogen by organic fertilizers on yield and environmental effects of leafy vegetables. Chinese Journal of Ecological Agriculture, 028(003): P.349-356.
Jiangsu	119°31′	31°07′	1229.9	16	Subtropical climate zone	6.6	24		Greenhouse		600	450	0.75	3	175.782	11.722													Wu XK., Jiang ZC., Lu ZX.,(2020) Effects of partial substitution of chemical fertilizer nitrogen by organic fertilizers on yield and environmental effects of leafy vegetables. Chinese Journal of Ecological Agriculture, 028(003): P.349-356.
Jiangsu	119°31′	31°07′	1229.9	16	Subtropical climate zone	6.6	24		Greenhouse		600	600	1	3	176.181	6.578													Wu XK., Jiang ZC., Lu ZX.,(2020) Effects of partial substitution of chemical fertilizer nitrogen by organic fertilizers on yield and environmental effects of leafy vegetables. Chinese Journal of Ecological Agriculture, 028(003): P.349-356.
Jiangsu	119°31′	31°07′	1229.9	16	Subtropical climate zone	6.6	24		Greenhouse		600	0	0	3	134.5	13.509													Wu XK., Jiang ZC., Lu ZX.,(2020) Effects of partial substitution of chemical fertilizer nitrogen by organic fertilizers on yield and environmental effects of leafy vegetables. Chinese Journal of Ecological Agriculture, 028(003): P.349-356.
Jiangsu	119°31′	31°07′	1229.9	16	Subtropical climate zone	6.6	24		Greenhouse		600	150	0.25	3	144.795	15.509													Wu XK., Jiang ZC., Lu ZX.,(2020) Effects of partial substitution of chemical fertilizer nitrogen by organic fertilizers on yield and environmental effects of leafy vegetables. Chinese Journal of Ecological Agriculture, 028(003): P.349-356.
Jiangsu	119°31′	31°07′	1229.9	16	Subtropical climate zone	6.6	24		Greenhouse		600	300	0.5	3	131.843	11.180													Wu XK., Jiang ZC., Lu ZX.,(2020) Effects of partial substitution of chemical fertilizer nitrogen by organic fertilizers on yield and environmental effects of leafy vegetables. Chinese Journal of Ecological Agriculture, 028(003): P.349-356.
Jiangsu	119°31′	31°07′	1229.9	16	Subtropical climate zone	6.6	24		Greenhouse		600	450	0.75	3	131.562	19.515													Wu XK., Jiang ZC., Lu ZX.,(2020) Effects of partial substitution of chemical fertilizer nitrogen by organic fertilizers on yield and environmental effects of leafy vegetables. Chinese Journal of Ecological Agriculture, 028(003): P.349-356.
Jiangsu	119°31′	31°07′	1229.9	16	Subtropical climate zone	6.6	24		Greenhouse		600	600	1	3	120.543	5.385													Wu XK., Jiang ZC., Lu ZX.,(2020) Effects of partial substitution of chemical fertilizer nitrogen by organic fertilizers on yield and environmental effects of leafy vegetables. Chinese Journal of Ecological Agriculture, 028(003): P.349-356.
Fujian	118°27'	25°11'	2100	20.6	Subtropical climate zone			Clay	open vegetable		300	0	0	3	65.13		22.3								82.3		296		Ke JW.(2020) Effects of replacing some chemical fertilizers with organic fertilizers on the yield and soil fertility of Chinese cabbage.Primary Agricultural Technology Extension,85(01):50-53.
Fujian	118°27'	25°11'	2100	20.6	Subtropical climate zone			Clay	open vegetable		240	0	0	3	68.67		24.1								75.1		287		Ke JW.(2020) Effects of replacing some chemical fertilizers with organic fertilizers on the yield and soil fertility of Chinese cabbage.Primary Agricultural Technology Extension,85(01):50-53.
Fujian	118°27'	25°11'	2100	20.6	Subtropical climate zone			Clay	open vegetable		240	48	0.2	3	69.795		26.6								82		298		Ke JW.(2020) Effects of replacing some chemical fertilizers with organic fertilizers on the yield and soil fertility of Chinese cabbage.Primary Agricultural Technology Extension,85(01):50-53.
Fujian	118°27'	25°11'	2100	20.6	Subtropical climate zone			Clay	open vegetable		216	48	0.222222	3	66.375		26.8								77.2		292		Ke JW.(2020) Effects of replacing some chemical fertilizers with organic fertilizers on the yield and soil fertility of Chinese cabbage.Primary Agricultural Technology Extension,85(01):50-53.
Fujian	118°27'	25°11'	2100	20.6	Subtropical climate zone			Clay	open vegetable		192	48	0.25	3	63		25.8								74.7		276		Ke JW.(2020) Effects of replacing some chemical fertilizers with organic fertilizers on the yield and soil fertility of Chinese cabbage.Primary Agricultural Technology Extension,85(01):50-53.
Gansu	104°34′	34°25′	450	10.3	Temperate climate zone	6.8	16.4		open vegetable		0	0	0	3	15.643	0.412													Wang C.,Lv J., Li J., (2019)Effects of different amounts of bio-organic fertilizers on the yield, quality and nutrient utilization of chives. China Soil and Fertilizer, 06: 204-211.
Gansu	104°34′	34°25′	450	10.3	Temperate climate zone	6.8	16.4		open vegetable		655.5	0	0	3	20.336	0.394													Wang C.,Lv J., Li J., (2019)Effects of different amounts of bio-organic fertilizers on the yield, quality and nutrient utilization of chives. China Soil and Fertilizer, 06: 204-211.
Gansu	104°34′	34°25′	450	10.3	Temperate climate zone	6.8	16.4		open vegetable		703.5	48	0.0682303	3	23.02	0.231													Wang C.,Lv J., Li J., (2019)Effects of different amounts of bio-organic fertilizers on the yield, quality and nutrient utilization of chives. China Soil and Fertilizer, 06: 204-211.
Gansu	104°34′	34°25′	450	10.3	Temperate climate zone	6.8	16.4		open vegetable		727.5	72	0.0989691	3	24.244	0.344													Wang C.,Lv J., Li J., (2019)Effects of different amounts of bio-organic fertilizers on the yield, quality and nutrient utilization of chives. China Soil and Fertilizer, 06: 204-211.
Gansu	104°34′	34°25′	450	10.3	Temperate climate zone	6.8	16.4		open vegetable		747.5	92	0.123077	3	24.377	0.269													Wang C.,Lv J., Li J., (2019)Effects of different amounts of bio-organic fertilizers on the yield, quality and nutrient utilization of chives. China Soil and Fertilizer, 06: 204-211.
Hubei	108°21′	29°42′	1350	16.7	Subtropical climate zone	5.31	20.18		open vegetable		476	0	0	3	32	0.4													Xu DB., Zhou JX., Qiu ZM., et al.,(2019) Effects of nitrogen fertilizer replacement and reduction on nutrient uptake, yield and nutritional quality of alpine open field pepper. Northern Horticulture, 21: 1-6.
Hubei	108°21′	29°42′	1350	16.7	Subtropical climate zone	5.31	20.18		open vegetable		316	0	0	3	33.5	4.1													Xu DB., Zhou JX., Qiu ZM., et al.,(2019) Effects of nitrogen fertilizer replacement and reduction on nutrient uptake, yield and nutritional quality of alpine open field pepper. Northern Horticulture, 21: 1-6.
Hubei	108°21′	29°42′	1350	16.7	Subtropical climate zone	5.31	20.18		open vegetable		539.6	128.6	0.238325	3	32.4	1.8													Xu DB., Zhou JX., Qiu ZM., et al.,(2019) Effects of nitrogen fertilizer replacement and reduction on nutrient uptake, yield and nutritional quality of alpine open field pepper. Northern Horticulture, 21: 1-6.
Hubei	108°21′	29°42′	1350	16.7	Subtropical climate zone	5.31	20.18		open vegetable		346	0	0	3	32.6	1.4													Xu DB., Zhou JX., Qiu ZM., et al.,(2019) Effects of nitrogen fertilizer replacement and reduction on nutrient uptake, yield and nutritional quality of alpine open field pepper. Northern Horticulture, 21: 1-6.
Hubei	108°21′	29°42′	1350	16.7	Subtropical climate zone	5.31	20.18		open vegetable		284	0	0	3	29.1	1.5													Xu DB., Zhou JX., Qiu ZM., et al.,(2019) Effects of nitrogen fertilizer replacement and reduction on nutrient uptake, yield and nutritional quality of alpine open field pepper. Northern Horticulture, 21: 1-6.
Hunan	112°36′02″	25°35′57″	1797.5	18.9	Subtropical climate zone	6.5	29.5		open vegetable		0	0	0	3	9.18		29.4								18.7		130		Deng LY., Yang H., Lei ZS., et al.,(2019)Study on the effect of nitrogen equivalent fertilization of lettuce organic fertilizer. Hunan Agricultural Science, 10: 43-48.
Hunan	112°36′02″	25°35′57″	1797.5	18.9	Subtropical climate zone	6.5	29.5		open vegetable		150	150	1	3	13.14		30.8								19		131		Deng LY., Yang H., Lei ZS., et al.,(2019)Study on the effect of nitrogen equivalent fertilization of lettuce organic fertilizer. Hunan Agricultural Science, 10: 43-48.
Hunan	112°36′02″	25°35′57″	1797.5	18.9	Subtropical climate zone	6.5	29.5		open vegetable		150	112.5	0.75	3	1.74		30.7								21.5		132		Deng LY., Yang H., Lei ZS., et al.,(2019)Study on the effect of nitrogen equivalent fertilization of lettuce organic fertilizer. Hunan Agricultural Science, 10: 43-48.
Hunan	112°36′02″	25°35′57″	1797.5	18.9	Subtropical climate zone	6.5	29.5		open vegetable		150	75	0.5	3	31.275		30.6								20.8		133		Deng LY., Yang H., Lei ZS., et al.,(2019)Study on the effect of nitrogen equivalent fertilization of lettuce organic fertilizer. Hunan Agricultural Science, 10: 43-48.
Hunan	112°36′02″	25°35′57″	1797.5	18.9	Subtropical climate zone	6.5	29.5		open vegetable		150	37.5	0.25	3	31.59		30.4								21.1		136		Deng LY., Yang H., Lei ZS., et al.,(2019)Study on the effect of nitrogen equivalent fertilization of lettuce organic fertilizer. Hunan Agricultural Science, 10: 43-48.
Hunan	112°36′02″	25°35′57″	1797.5	18.9	Subtropical climate zone	6.5	29.5		open vegetable		150	0	0	3	23.805		29								21.7		138		Deng LY., Yang H., Lei ZS., et al.,(2019)Study on the effect of nitrogen equivalent fertilization of lettuce organic fertilizer. Hunan Agricultural Science, 10: 43-48.
Jiangsu	118°28′	31°37′	1072.9	15.7	Subtropical climate zone	5.4	31.04		Greenhouse		305.28	0	0	4	35.5	2.1					14	13.0988	2.30842		292	6	166	9	Zhou X.(2019) Effects of earthworm compost on soil biological community and crop growth.Nanjing.Nanjing Agricultural University.
Jiangsu	118°28′	31°37′	1072.9	15.7	Subtropical climate zone	5.4	31.04		Greenhouse		333.86	66.5	0.199185	4	36.5	0.7					27	21.0263	2.69158		319	13	249	13	Zhou X.(2019) Effects of earthworm compost on soil biological community and crop growth.Nanjing.Nanjing Agricultural University.
Jiangsu	118°28′	31°37′	1072.9	15.7	Subtropical climate zone	5.4	31.04		Greenhouse		361.96	133	0.367444	4	38	4.8					21	17.988	2.30842		358	6	277	12	Zhou X.(2019) Effects of earthworm compost on soil biological community and crop growth.Nanjing.Nanjing Agricultural University.
Jiangsu	118°28′	31°37′	1072.9	15.7	Subtropical climate zone	5.4	31.04		Greenhouse		418.64	266	0.635391	4	38.8	2.1					48	50.7225	4.99636		328	4	329	7	Zhou X.(2019) Effects of earthworm compost on soil biological community and crop growth.Nanjing.Nanjing Agricultural University.
Jiangsu	118°28′	31°37′	1072.9	15.7	Subtropical climate zone	5.4	31.04		Greenhouse		532	532	1	4	38.4	5.5					21	59.0303	2.30915		290	5	353	22	Zhou X.(2019) Effects of earthworm compost on soil biological community and crop growth.Nanjing.Nanjing Agricultural University.
Jiangsu	118°28′	31°37′	1072.9	15.7	Subtropical climate zone	5.4	31.04		Greenhouse		305.28	0	0	4	19.2	5.7					11	15.8855	2.50073		300	7	283	11	Zhou X.(2019) Effects of earthworm compost on soil biological community and crop growth.Nanjing.Nanjing Agricultural University.
Jiangsu	118°28′	31°37′	1072.9	15.7	Subtropical climate zone	5.4	31.04		Greenhouse		333.86	66.5	0.199185	4	21.9	6.9					23	21.6926	3.26923		370	6	363	21	Zhou X.(2019) Effects of earthworm compost on soil biological community and crop growth.Nanjing.Nanjing Agricultural University.
Jiangsu	118°28′	31°37′	1072.9	15.7	Subtropical climate zone	5.4	31.04		Greenhouse		361.96	133	0.367444	4	25.4	8.5					76	21.1557	3.65385		370	4	340	6	Zhou X.(2019) Effects of earthworm compost on soil biological community and crop growth.Nanjing.Nanjing Agricultural University.
Jiangsu	118°28′	31°37′	1072.9	15.7	Subtropical climate zone	5.4	31.04		Greenhouse		418.64	266	0.635391	4	34.4	6.2					51	31.7682	4.81206		357	7	327	11	Zhou X.(2019) Effects of earthworm compost on soil biological community and crop growth.Nanjing.Nanjing Agricultural University.
Jiangsu	118°28′	31°37′	1072.9	15.7	Subtropical climate zone	5.4	31.04		Greenhouse		532	532	1	4	33.8	6.5					43	52.772	5		359	6	347	22	Zhou X.(2019) Effects of earthworm compost on soil biological community and crop growth.Nanjing.Nanjing Agricultural University.
Jiangsu	118°28′	31°37′	1072.9	15.7	Subtropical climate zone	5.4	31.04		Greenhouse		305.28	0	0	4	25.1	2.3					12	20.9675	6.34543		284	16	335	11	Zhou X.(2019) Effects of earthworm compost on soil biological community and crop growth.Nanjing.Nanjing Agricultural University.
Jiangsu	118°28′	31°37′	1072.9	15.7	Subtropical climate zone	5.4	31.04		Greenhouse		333.86	66.5	0.199185	4	31.4	2.4					113	25.046	2.69085		291	31	352	21	Zhou X.(2019) Effects of earthworm compost on soil biological community and crop growth.Nanjing.Nanjing Agricultural University.
Jiangsu	118°28′	31°37′	1072.9	15.7	Subtropical climate zone	5.4	31.04		Greenhouse		361.96	133	0.367444	4	39.1	2					46	41.2384	6.73004		311	32	368	17	Zhou X.(2019) Effects of earthworm compost on soil biological community and crop growth.Nanjing.Nanjing Agricultural University.
Jiangsu	118°28′	31°37′	1072.9	15.7	Subtropical climate zone	5.4	31.04		Greenhouse		418.64	266	0.635391	4	43.9	2.7					67	51.0869	4.23368		250	43	293	12	Zhou X.(2019) Effects of earthworm compost on soil biological community and crop growth.Nanjing.Nanjing Agricultural University.
Jiangsu	118°28′	31°37′	1072.9	15.7	Subtropical climate zone	5.4	31.04		Greenhouse		532	532	1	4	31.2	4					46	54.7866	3.84324		237	23	263	9	Zhou X.(2019) Effects of earthworm compost on soil biological community and crop growth.Nanjing.Nanjing Agricultural University.
Liaoning	123°24′	41°31′	700	6.5	Temperate climate zone	6.75	24.3		Greenhouse	21	0	0	0	4	102.733	5	21.33	0.21	0.84	0.1					61.97	2.6	43.83	3.97	Jiang YH.(2019)Effects of long-term Different Fertilization Treatments on the growth and arbuscular mycorrhizal fungi community of protected tomato. Shengyang. Shenyang Agricultural University.
Liaoning	123°24′	41°31′	700	6.5	Temperate climate zone	6.75	24.3		Greenhouse	21	1304	0	0	4	118.067	3.86667	22.17	0.42	0.93	0.21					70.3	2.89	54.23	2.4	Jiang YH.(2019)Effects of long-term Different Fertilization Treatments on the growth and arbuscular mycorrhizal fungi community of protected tomato. Shengyang. Shenyang Agricultural University.
Liaoning	123°24′	41°31′	700	6.5	Temperate climate zone	6.75	24.3		Greenhouse	21	1304	1304	1	4	124.6	6.93333	28.7	0.6	1.34	0.32					205.07	4.01	188.6	2.61	Jiang YH.(2019)Effects of long-term Different Fertilization Treatments on the growth and arbuscular mycorrhizal fungi community of protected tomato. Shengyang. Shenyang Agricultural University.
Liaoning	123°24′	41°31′	700	6.5	Temperate climate zone	6.75	24.3		Greenhouse	21	2608	1304	0.5	4	142.867	12.9333	29.5	0.9	1.39	0.28					222.87	4.69	203.37	1.29	Jiang YH.(2019)Effects of long-term Different Fertilization Treatments on the growth and arbuscular mycorrhizal fungi community of protected tomato. Shengyang. Shenyang Agricultural University.
Shanghai	121°09′	31°32′	1128.9	16.5	Subtropical climate zone	7.83	25.65		Greenhouse		0	0	0	3	5.529		24.73		1.22										Liu LJ.(2014)Effects of combined application of organic and inorganic fertilizer on vegetable growth, soil properties and greenhouse gas emissions in greenhouse and open field. Nanjing. Nanjing Agricultural University
Shanghai	121°09′	31°32′	1128.9	16.5	Subtropical climate zone	7.83	25.65		Greenhouse		150	0	0	3	12.335		25.04		1.31										Liu LJ.(2014)Effects of combined application of organic and inorganic fertilizer on vegetable growth, soil properties and greenhouse gas emissions in greenhouse and open field. Nanjing. Nanjing Agricultural University
Shanghai	121°09′	31°32′	1128.9	16.5	Subtropical climate zone	7.83	25.65		Greenhouse		150	37.5	0.25	3	10.488		26.95		1.24										Liu LJ.(2014)Effects of combined application of organic and inorganic fertilizer on vegetable growth, soil properties and greenhouse gas emissions in greenhouse and open field. Nanjing. Nanjing Agricultural University
Shanghai	121°09′	31°32′	1128.9	16.5	Subtropical climate zone	7.83	25.65		Greenhouse		150	75	0.5	3	9.646		27.2		1.43										Liu LJ.(2014)Effects of combined application of organic and inorganic fertilizer on vegetable growth, soil properties and greenhouse gas emissions in greenhouse and open field. Nanjing. Nanjing Agricultural University
Shanghai	121°09′	31°32′	1128.9	16.5	Subtropical climate zone	7.83	25.65		Greenhouse		150	122.5	0.816667	3	8.119		27.34		1.64										Liu LJ.(2014)Effects of combined application of organic and inorganic fertilizer on vegetable growth, soil properties and greenhouse gas emissions in greenhouse and open field. Nanjing. Nanjing Agricultural University
Shanghai	121°09′	31°32′	1128.9	16.5	Subtropical climate zone	7.83	25.65		Greenhouse		150	150	1	3	7.245		27.51		1.69										Liu LJ.(2014)Effects of combined application of organic and inorganic fertilizer on vegetable growth, soil properties and greenhouse gas emissions in greenhouse and open field. Nanjing. Nanjing Agricultural University
Shanghai	121°09′	31°32′	1128.9	16.5	Subtropical climate zone	7.83	25.65		Greenhouse		0	0	0	3	4.492		20.43		1.24										Liu LJ.(2014)Effects of combined application of organic and inorganic fertilizer on vegetable growth, soil properties and greenhouse gas emissions in greenhouse and open field. Nanjing. Nanjing Agricultural University
Shanghai	121°09′	31°32′	1128.9	16.5	Subtropical climate zone	7.83	25.65		Greenhouse		150	0	0	3	7.923		21.33		1.26										Liu LJ.(2014)Effects of combined application of organic and inorganic fertilizer on vegetable growth, soil properties and greenhouse gas emissions in greenhouse and open field. Nanjing. Nanjing Agricultural University
Shanghai	121°09′	31°32′	1128.9	16.5	Subtropical climate zone	7.83	25.65		Greenhouse		150	37.5	0.25	3	7.083		21.65		1.28										Liu LJ.(2014)Effects of combined application of organic and inorganic fertilizer on vegetable growth, soil properties and greenhouse gas emissions in greenhouse and open field. Nanjing. Nanjing Agricultural University
Shanghai	121°09′	31°32′	1128.9	16.5	Subtropical climate zone	7.83	25.65		Greenhouse		150	75	0.5	3	6.383		23.43		1.33										Liu LJ.(2014)Effects of combined application of organic and inorganic fertilizer on vegetable growth, soil properties and greenhouse gas emissions in greenhouse and open field. Nanjing. Nanjing Agricultural University
Shanghai	121°09′	31°32′	1128.9	16.5	Subtropical climate zone	7.83	25.65		Greenhouse		150	122.5	0.816667	3	6.33		23.64		1.43										Liu LJ.(2014)Effects of combined application of organic and inorganic fertilizer on vegetable growth, soil properties and greenhouse gas emissions in greenhouse and open field. Nanjing. Nanjing Agricultural University
Shanghai	121°09′	31°32′	1128.9	16.5	Subtropical climate zone	7.83	25.65		Greenhouse		150	150	1	3	5.812		24.07		1.54										Liu LJ.(2014)Effects of combined application of organic and inorganic fertilizer on vegetable growth, soil properties and greenhouse gas emissions in greenhouse and open field. Nanjing. Nanjing Agricultural University
Shandong	119°30′	35°35′	662.1	12.7	Temperate climate zone	7.38	14.4		Greenhouse		0	0	0	3	81.689	4.58			0.3465						78	3.1	74	14.7	Wan SW., Sun SC., Zhao M.,(2013)Effect of Soybean Meal Combined Application of Chemical Fertilizer on Greenhouse Cucumber Yield and Quality and Soil Fertility.Chinese Agricultural Science Bulletin,29(31):188-194.
Shandong	119°30′	35°35′	662.1	12.7	Temperate climate zone	7.38	14.4		Greenhouse		225	225	1	3	95.392	9.699			1.0285						112.1	16.2	131	12.5	Wan SW., Sun SC., Zhao M.,(2013)Effect of Soybean Meal Combined Application of Chemical Fertilizer on Greenhouse Cucumber Yield and Quality and Soil Fertility.Chinese Agricultural Science Bulletin,29(31):188-194.
Shandong	119°30′	35°35′	662.1	12.7	Temperate climate zone	7.38	14.4		Greenhouse		225	75	0.333333	3	90.968	6.68			2.0815						114.3	13.4	114.3	19.3	Wan SW., Sun SC., Zhao M.,(2013)Effect of Soybean Meal Combined Application of Chemical Fertilizer on Greenhouse Cucumber Yield and Quality and Soil Fertility.Chinese Agricultural Science Bulletin,29(31):188-194.
Shandong	119°30′	35°35′	662.1	12.7	Temperate climate zone	7.38	14.4		Greenhouse		225	112.5	0.5	3	93.769	5.197			1.4756						131.5	12.8	120.3	6.8	Wan SW., Sun SC., Zhao M.,(2013)Effect of Soybean Meal Combined Application of Chemical Fertilizer on Greenhouse Cucumber Yield and Quality and Soil Fertility.Chinese Agricultural Science Bulletin,29(31):188-194.
Shandong	119°30′	35°35′	662.1	12.7	Temperate climate zone	7.38	14.4		Greenhouse		225	150	0.666667	3	95.3	0.937			0.627						105.1	6.9	98.3	3.8	Wan SW., Sun SC., Zhao M.,(2013)Effect of Soybean Meal Combined Application of Chemical Fertilizer on Greenhouse Cucumber Yield and Quality and Soil Fertility.Chinese Agricultural Science Bulletin,29(31):188-194.
Shandong	119°30′	35°35′	662.1	12.7	Temperate climate zone	7.38	14.4		Greenhouse		0	0	0	3	10.0443	7.772			0.781						116	25.4	114	16.4	Wan SW., Sun SC., Zhao M.,(2013)Effect of Soybean Meal Combined Application of Chemical Fertilizer on Greenhouse Cucumber Yield and Quality and Soil Fertility.Chinese Agricultural Science Bulletin,29(31):188-194.
Beijing	119°30′	35°35′	662.1	12.7	Temperate climate zone	7.2	17.9		Greenhouse	2	225	0	0	3	113.583														Ai WF., Han B., Jin Q.,(2013)Effects of organic and inorganic fertilizer application ratio on soil fertility, yield and quality of vegetable fields in new facilities. China Agricultural Technology Extension, 29(09):44-46.
Beijing	115°25'	39°30'	602.5	11.6	Temperate climate zone	7.2	17.9		open vegetable	2	270	0	0	3	146.555														Ai WF., Han B., Jin Q.,(2013)Effects of organic and inorganic fertilizer application ratio on soil fertility, yield and quality of vegetable fields in new facilities. China Agricultural Technology Extension, 29(09):44-46.
Beijing	115°25'	39°30'	602.5	11.6	Temperate climate zone	7.2	17.9		open vegetable	2	270	270	1	3	138.958														Ai WF., Han B., Jin Q.,(2013)Effects of organic and inorganic fertilizer application ratio on soil fertility, yield and quality of vegetable fields in new facilities. China Agricultural Technology Extension, 29(09):44-46.
Beijing	115°25'	39°30'	602.5	11.6	Temperate climate zone	7.2	17.9		open vegetable	2	270	90	0.333333	3	150.186														Ai WF., Han B., Jin Q.,(2013)Effects of organic and inorganic fertilizer application ratio on soil fertility, yield and quality of vegetable fields in new facilities. China Agricultural Technology Extension, 29(09):44-46.
Beijing	115°25'	39°30'	602.5	11.6	Temperate climate zone	7.2	17.9		open vegetable	2	270	180	0.666667	3	149.97														Ai WF., Han B., Jin Q.,(2013)Effects of organic and inorganic fertilizer application ratio on soil fertility, yield and quality of vegetable fields in new facilities. China Agricultural Technology Extension, 29(09):44-46.
Beijing	115°25'	39°30'	602.5	11.6	Temperate climate zone	7.2	17.9		open vegetable	2	270	135	0.5	3	165.75														Ai WF., Han B., Jin Q.,(2013)Effects of organic and inorganic fertilizer application ratio on soil fertility, yield and quality of vegetable fields in new facilities. China Agricultural Technology Extension, 29(09):44-46.
Beijing	115°25'	39°30'	602.5	11.6	Temperate climate zone	7.2	17.9		open vegetable	2	0	0	0	3	142.815														Ai WF., Han B., Jin Q.,(2013)Effects of organic and inorganic fertilizer application ratio on soil fertility, yield and quality of vegetable fields in new facilities. China Agricultural Technology Extension, 29(09):44-46.
Beijing	115°25'	39°30'	602.5	11.6	Temperate climate zone	7.2	17.9		open vegetable	2	330	0	0	3	195.987														Ai WF., Han B., Jin Q.,(2013)Effects of organic and inorganic fertilizer application ratio on soil fertility, yield and quality of vegetable fields in new facilities. China Agricultural Technology Extension, 29(09):44-46.
Beijing	115°25'	39°30'	602.5	11.6	Temperate climate zone	7.2	17.9		open vegetable	2	330	330	1	3	193.069														Ai WF., Han B., Jin Q.,(2013)Effects of organic and inorganic fertilizer application ratio on soil fertility, yield and quality of vegetable fields in new facilities. China Agricultural Technology Extension, 29(09):44-46.
Beijing	115°25'	39°30'	602.5	11.6	Temperate climate zone	7.2	17.9		open vegetable	2	330	110	0.333333	3	212.523														Ai WF., Han B., Jin Q.,(2013)Effects of organic and inorganic fertilizer application ratio on soil fertility, yield and quality of vegetable fields in new facilities. China Agricultural Technology Extension, 29(09):44-46.
Beijing	115°25'	39°30'	602.5	11.6	Temperate climate zone	7.2	17.9		open vegetable	2	330	220	0.666667	3	204.185														Ai WF., Han B., Jin Q.,(2013)Effects of organic and inorganic fertilizer application ratio on soil fertility, yield and quality of vegetable fields in new facilities. China Agricultural Technology Extension, 29(09):44-46.
Beijing	115°25'	39°30'	602.5	11.6	Temperate climate zone	7.2	17.9		open vegetable	2	330	165	0.5	3	217.72														Ai WF., Han B., Jin Q.,(2013)Effects of organic and inorganic fertilizer application ratio on soil fertility, yield and quality of vegetable fields in new facilities. China Agricultural Technology Extension, 29(09):44-46.
Beijing	115°25'	39°30'	602.5	11.6	Temperate climate zone	7.2	17.9		open vegetable	2	0	0	0	3	87.54		21.2								24.4		35.1		Ai WF., Han B., Jin Q.,(2013)Effects of organic and inorganic fertilizer application ratio on soil fertility, yield and quality of vegetable fields in new facilities. China Agricultural Technology Extension, 29(09):44-46.
Beijing	115°25'	39°30'	602.5	11.6	Temperate climate zone	7.2	17.9		open vegetable	2	270	0	0	3	126.57		29.3								89.3		107		Ai WF., Han B., Jin Q.,(2013)Effects of organic and inorganic fertilizer application ratio on soil fertility, yield and quality of vegetable fields in new facilities. China Agricultural Technology Extension, 29(09):44-46.
Beijing	115°25'	39°30'	602.5	11.6	Temperate climate zone	7.2	17.9		open vegetable	2	270	270	1	3	116.055		34.3								97.6		117		Ai WF., Han B., Jin Q.,(2013)Effects of organic and inorganic fertilizer application ratio on soil fertility, yield and quality of vegetable fields in new facilities. China Agricultural Technology Extension, 29(09):44-46.
Beijing	115°25'	39°30'	602.5	11.6	Temperate climate zone	7.2	17.9		open vegetable	2	270	90	0.333333	3	141.075		37.4								125		129		Ai WF., Han B., Jin Q.,(2013)Effects of organic and inorganic fertilizer application ratio on soil fertility, yield and quality of vegetable fields in new facilities. China Agricultural Technology Extension, 29(09):44-46.
Beijing	115°25'	39°30'	602.5	11.6	Temperate climate zone	7.2	17.9		open vegetable	2	270	180	0.666667	3	140.07		35.8								118		127		Ai WF., Han B., Jin Q.,(2013)Effects of organic and inorganic fertilizer application ratio on soil fertility, yield and quality of vegetable fields in new facilities. China Agricultural Technology Extension, 29(09):44-46.
Beijing	115°25'	39°30'	602.5	11.6	Temperate climate zone	7.2	17.9		open vegetable	2	270	135	0.5	3	142.32		38.3								133		131		Ai WF., Han B., Jin Q.,(2013)Effects of organic and inorganic fertilizer application ratio on soil fertility, yield and quality of vegetable fields in new facilities. China Agricultural Technology Extension, 29(09):44-46.
Jiangsu	118°83′	31°95′	1786	16.5	Subtropical climate zone	5.63	23.27	Clay	Greenhouse	7	0	0	0	9	100	1.33													Geng, Y., Wang, J., Sun, Z., Ji, C., Huang, M., Zhang, Y., Xu, P., Li, S., Pawlett, M., Zou, J., 2021. Soil N-oxide emissions decrease from intensive greenhouse vegetable fields by substituting synthetic N fertilizer with organic and bio-organic fertilizers. Geoderma 383.
Jiangsu	118°83′	31°95′	1786	16.5	Subtropical climate zone	5.63	23.27	Clay	Greenhouse	7	180	0	0	9	117	2.85													Geng, Y., Wang, J., Sun, Z., Ji, C., Huang, M., Zhang, Y., Xu, P., Li, S., Pawlett, M., Zou, J., 2021. Soil N-oxide emissions decrease from intensive greenhouse vegetable fields by substituting synthetic N fertilizer with organic and bio-organic fertilizers. Geoderma 383.
Jiangsu	118°83′	31°95′	1786	16.5	Subtropical climate zone	5.63	23.27	Clay	Greenhouse	7	180	180	1	9	111	1.71													Geng, Y., Wang, J., Sun, Z., Ji, C., Huang, M., Zhang, Y., Xu, P., Li, S., Pawlett, M., Zou, J., 2021. Soil N-oxide emissions decrease from intensive greenhouse vegetable fields by substituting synthetic N fertilizer with organic and bio-organic fertilizers. Geoderma 383.
Jiangsu	118°83′	31°95′	1786	16.5	Subtropical climate zone	5.63	23.27	Clay	Greenhouse	7	180	180	1	9	122	1.98													Geng, Y., Wang, J., Sun, Z., Ji, C., Huang, M., Zhang, Y., Xu, P., Li, S., Pawlett, M., Zou, J., 2021. Soil N-oxide emissions decrease from intensive greenhouse vegetable fields by substituting synthetic N fertilizer with organic and bio-organic fertilizers. Geoderma 383.
Jiangxi	116°20′	28°15′	1537	17.7	Subtropical climate zone	4.5	15.036	Clay	open vegetable	3	0	0	0	6	0.576	0.304	14.68	2.24	1.07	0.07		17.83±3.72			31.44	4.68	183.59	22.13	Li, P., Wu, M., Kang, G., Zhu, B., Li, H., Hu, F., Jiao, J., 2020. Soil quality response to organic amendments on dryland red soil in subtropical China. Geoderma 373.
Jiangxi	116°20′	28°15′	1537	17.7	Subtropical climate zone	4.5	15.036	Clay	open vegetable	3	253.6	0	0	6	1.07	0.2	16.01	1.52	1.11	0.02		20.91±5.14			43.48	5.03	366.64	46.58	Li, P., Wu, M., Kang, G., Zhu, B., Li, H., Hu, F., Jiao, J., 2020. Soil quality response to organic amendments on dryland red soil in subtropical China. Geoderma 373.
Jiangxi	116°20′	28°15′	1537	17.7	Subtropical climate zone	4.5	15.036	Clay	open vegetable	3	153.6	0	0	6	1.02	0.22	17.58	2.97	1.1	0.08		19.71±7.47			39.71	4.23	322.14	23.11	Li, P., Wu, M., Kang, G., Zhu, B., Li, H., Hu, F., Jiao, J., 2020. Soil quality response to organic amendments on dryland red soil in subtropical China. Geoderma 373.
Jiangxi	116°20′	28°15′	1537	17.7	Subtropical climate zone	4.5	15.036	Clay	open vegetable	3	285.1	31.5	0.110488	6	1.53	0.32	18.74	1.87	1.16	0.06		21.50±10.07			53.9	6.35	442.94	69.31	Li, P., Wu, M., Kang, G., Zhu, B., Li, H., Hu, F., Jiao, J., 2020. Soil quality response to organic amendments on dryland red soil in subtropical China. Geoderma 373.
Jiangxi	116°20′	28°15′	1537	17.7	Subtropical climate zone	4.5	15.036	Clay	open vegetable	3	185.1	31.5	0.170178	6	1.5	0.14	16.9	1.33	1.11	0.06		22.57±6.12			53.74	10.52	448.42	25.54	Li, P., Wu, M., Kang, G., Zhu, B., Li, H., Hu, F., Jiao, J., 2020. Soil quality response to organic amendments on dryland red soil in subtropical China. Geoderma 373.
Jiangxi	116°20′	28°15′	1537	17.7	Subtropical climate zone	4.5	15.036	Clay	open vegetable	3	335.1	181.5	0.541629	6	2.17	0.04	23.43	3.19	1.62	0.15		60.19±8.93			290.76	29.25	333.72	61.54	Li, P., Wu, M., Kang, G., Zhu, B., Li, H., Hu, F., Jiao, J., 2020. Soil quality response to organic amendments on dryland red soil in subtropical China. Geoderma 373.
Jiangxi	116°20′	28°15′	1537	17.7	Subtropical climate zone	4.5	15.036	Clay	open vegetable	3	314.1	160.5	0.510984	6	2.14	0.08	23.68	0.6	1.54	0.06		69.41±15.30			272.97	25.25	335.5	25.38	Li, P., Wu, M., Kang, G., Zhu, B., Li, H., Hu, F., Jiao, J., 2020. Soil quality response to organic amendments on dryland red soil in subtropical China. Geoderma 373.
Tianjin	117°0	39°13´	500	21.4	Temperate climate zone	7.9	15.3	Loam	Greenhouse	10	450	0	0	48	109.889		14.2	0.4							159.5	11.8	593.1	66	Luan, H.-a., Gao, W., Tang, J.-w., Li, R.-n., Li, M.-y., Zhang, H.-z., Chen, X.-p., Masiliunas, D., Huang, S.-w., 2020. Aggregate-associated changes in nutrient properties, microbial community and functions in a greenhouse vegetable field based on an eight-year fertilization experiment of China. Journal of Integrative Agriculture 19, 2530-2548.
Tianjin	117°0	39°13´	500	21.4	Temperate climate zone	7.9	15.3	Loam	Greenhouse	10	450	225	0.5	48	113.333		19	0.4							206.6	11	540.2	46.9	Luan, H.-a., Gao, W., Tang, J.-w., Li, R.-n., Li, M.-y., Zhang, H.-z., Chen, X.-p., Masiliunas, D., Huang, S.-w., 2020. Aggregate-associated changes in nutrient properties, microbial community and functions in a greenhouse vegetable field based on an eight-year fertilization experiment of China. Journal of Integrative Agriculture 19, 2530-2548.
Tianjin	117°0	39°13´	500	21.4	Temperate climate zone	7.9	15.3	Loam	Greenhouse	10	450	245	0.544444	48	121.111		21.9	0.5							218.3	7.1	485.9	28	Luan, H.-a., Gao, W., Tang, J.-w., Li, R.-n., Li, M.-y., Zhang, H.-z., Chen, X.-p., Masiliunas, D., Huang, S.-w., 2020. Aggregate-associated changes in nutrient properties, microbial community and functions in a greenhouse vegetable field based on an eight-year fertilization experiment of China. Journal of Integrative Agriculture 19, 2530-2548.
Tianjin	117°0	39°13´	500	21.4	Temperate climate zone	7.9	15.3	Loam	Greenhouse	10	450	225	0.5	48	118.889		23	0.5							201.6	8.2	469.8	50.5	Luan, H.-a., Gao, W., Tang, J.-w., Li, R.-n., Li, M.-y., Zhang, H.-z., Chen, X.-p., Masiliunas, D., Huang, S.-w., 2020. Aggregate-associated changes in nutrient properties, microbial community and functions in a greenhouse vegetable field based on an eight-year fertilization experiment of China. Journal of Integrative Agriculture 19, 2530-2548.
Tianjin	117°0	39°13´	500	21.4	Temperate climate zone	7.9	15.3	Loam	Greenhouse	10	450	0	0	48	89		14.2	0.4							159.5	11.8	593.1	66	Luan, H.-a., Gao, W., Tang, J.-w., Li, R.-n., Li, M.-y., Zhang, H.-z., Chen, X.-p., Masiliunas, D., Huang, S.-w., 2020. Aggregate-associated changes in nutrient properties, microbial community and functions in a greenhouse vegetable field based on an eight-year fertilization experiment of China. Journal of Integrative Agriculture 19, 2530-2548.
Tianjin	117°0	39°13´	500	21.4	Temperate climate zone	7.9	15.3	Loam	Greenhouse	10	450	225	0.5	48	95.8571		19	0.4							206.6	11	540.2	46.5	Luan, H.-a., Gao, W., Tang, J.-w., Li, R.-n., Li, M.-y., Zhang, H.-z., Chen, X.-p., Masiliunas, D., Huang, S.-w., 2020. Aggregate-associated changes in nutrient properties, microbial community and functions in a greenhouse vegetable field based on an eight-year fertilization experiment of China. Journal of Integrative Agriculture 19, 2530-2548.
Tianjin	117°0	39°13´	500	21.4	Temperate climate zone	7.9	15.3	Loam	Greenhouse	10	450	245	0.544444	48	102.143		21.9	0.5							218.3	17.1	485.9	28	Luan, H.-a., Gao, W., Tang, J.-w., Li, R.-n., Li, M.-y., Zhang, H.-z., Chen, X.-p., Masiliunas, D., Huang, S.-w., 2020. Aggregate-associated changes in nutrient properties, microbial community and functions in a greenhouse vegetable field based on an eight-year fertilization experiment of China. Journal of Integrative Agriculture 19, 2530-2548.
Tianjin	117°0	39°13´	500	21.4	Temperate climate zone	7.9	15.3	Loam	Greenhouse	10	450	225	0.5	48	103.429		23	0.5							201.6	8.2	469.8	50.5	Luan, H.-a., Gao, W., Tang, J.-w., Li, R.-n., Li, M.-y., Zhang, H.-z., Chen, X.-p., Masiliunas, D., Huang, S.-w., 2020. Aggregate-associated changes in nutrient properties, microbial community and functions in a greenhouse vegetable field based on an eight-year fertilization experiment of China. Journal of Integrative Agriculture 19, 2530-2548.
Jiangsu	119°0011	31°817361	1222.3	16.8	Subtropical climate zone	6.18	34.905		open vegetable		480	0	0	3	0.487	0.061	19.5		1.1						104		246		Cao, Y., Huang, H., Wang, J., Qian, Y., Wang, L., Xu, Y., Chang, Z., 2020. Crop response and quality of soil as affected by hyperthermophilic compost in Tai-Lake region of China. Journal of Plant Nutrition 43, 1000-1015.
Jiangsu	119°0011	31°817361	1222.3	16.8	Subtropical climate zone	6.18	34.905		open vegetable		480	0	0	3	1.41	0.29	20.3		1.29						93		219		Cao, Y., Huang, H., Wang, J., Qian, Y., Wang, L., Xu, Y., Chang, Z., 2020. Crop response and quality of soil as affected by hyperthermophilic compost in Tai-Lake region of China. Journal of Plant Nutrition 43, 1000-1015.
Jiangsu	119°0011	31°817361	1222.3	16.8	Subtropical climate zone	6.18	34.905		open vegetable		480	120	0.25	3	1.66	0.59	23		1.31						124		358		Cao, Y., Huang, H., Wang, J., Qian, Y., Wang, L., Xu, Y., Chang, Z., 2020. Crop response and quality of soil as affected by hyperthermophilic compost in Tai-Lake region of China. Journal of Plant Nutrition 43, 1000-1015.
Jiangsu	119°0011	32°0372	1222.3	16.8	Subtropical climate zone	6.18	34.905		open vegetable		480	0	0	3	1.35	0.39	18.75		1.25						137.9		313		Cao, Y., Huang, H., Wang, J., Qian, Y., Wang, L., Xu, Y., Chang, Z., 2020. Crop response and quality of soil as affected by hyperthermophilic compost in Tai-Lake region of China. Journal of Plant Nutrition 43, 1000-1015.
Jiangsu	119°0011	32°0372	1222.3	16.8	Subtropical climate zone	6.18	34.905		open vegetable		480	0	0	3	3.28	0.26	19.23		1.36						142.9		319		Cao, Y., Huang, H., Wang, J., Qian, Y., Wang, L., Xu, Y., Chang, Z., 2020. Crop response and quality of soil as affected by hyperthermophilic compost in Tai-Lake region of China. Journal of Plant Nutrition 43, 1000-1015.
Jiangsu	119°0011	32°0372	1222.3	16.8	Subtropical climate zone	6.18	34.905		open vegetable		480	120	0.25	3	4.32	0.84	21.09		1.55						153		362		Cao, Y., Huang, H., Wang, J., Qian, Y., Wang, L., Xu, Y., Chang, Z., 2020. Crop response and quality of soil as affected by hyperthermophilic compost in Tai-Lake region of China. Journal of Plant Nutrition 43, 1000-1015.
Jiangsu	120°6’	31°30’	1086	15	Subtropical climate zone	6.2	21.122	Clay	Greenhouse	6	0	0	0	3	14.9	1	21.89	2.45	1.4	0.09		1.45+0.44							Gai, X.P., Liu, H.B., Zhai, L.M., Wu, S.X., Wang, H.Y., 2018. Changes of vegetable yields, soil chemical properties and microbial biomass to mid-term additions of organic and mineral fertilizer in South China, In: Zou, G.Y., Chen, Q., Liu, W. (Eds.), Acta Horticulturae, pp. 155-168.
Jiangsu	120°6’	31°30’	1086	15	Subtropical climate zone	6.2	21.122	Clay	Greenhouse	6	480	0	0	3	69.6	4.2	23.79	0.93	1.8	0.04		2.34+0.44							Gai, X.P., Liu, H.B., Zhai, L.M., Wu, S.X., Wang, H.Y., 2018. Changes of vegetable yields, soil chemical properties and microbial biomass to mid-term additions of organic and mineral fertilizer in South China, In: Zou, G.Y., Chen, Q., Liu, W. (Eds.), Acta Horticulturae, pp. 155-168.
Jiangsu	120°6’	31°30’	1086	15	Subtropical climate zone	6.2	21.122	Clay	Greenhouse	6	281.4	281.4	1	3	68.6	5.4	27.41	2.35	2.1	0.14		15.8+1.9							Gai, X.P., Liu, H.B., Zhai, L.M., Wu, S.X., Wang, H.Y., 2018. Changes of vegetable yields, soil chemical properties and microbial biomass to mid-term additions of organic and mineral fertilizer in South China, In: Zou, G.Y., Chen, Q., Liu, W. (Eds.), Acta Horticulturae, pp. 155-168.
Jiangsu	120°6’	31°30’	1086	15	Subtropical climate zone	6.2	21.122	Clay	Greenhouse	6	485.7	140.7	0.289685	3	77.2	10.1	23.96	1.62	1.9	0.05		11.4+2.9							Gai, X.P., Liu, H.B., Zhai, L.M., Wu, S.X., Wang, H.Y., 2018. Changes of vegetable yields, soil chemical properties and microbial biomass to mid-term additions of organic and mineral fertilizer in South China, In: Zou, G.Y., Chen, Q., Liu, W. (Eds.), Acta Horticulturae, pp. 155-168.
Jiangsu	120°6’	31°30’	1086	15	Subtropical climate zone	6.2	21.122	Clay	Greenhouse	6	0	0	0	3	30.3	1	21.89	2.46	1.4	0.1		1.45+0.45							Gai, X.P., Liu, H.B., Zhai, L.M., Wu, S.X., Wang, H.Y., 2018. Changes of vegetable yields, soil chemical properties and microbial biomass to mid-term additions of organic and mineral fertilizer in South China, In: Zou, G.Y., Chen, Q., Liu, W. (Eds.), Acta Horticulturae, pp. 155-168.
Jiangsu	120°6’	31°30’	1086	15	Subtropical climate zone	6.2	21.122	Clay	Greenhouse	6	480	0	0	3	48.9	7.5	23.79	0.94	1.8	0.05		2.34+0.45							Gai, X.P., Liu, H.B., Zhai, L.M., Wu, S.X., Wang, H.Y., 2018. Changes of vegetable yields, soil chemical properties and microbial biomass to mid-term additions of organic and mineral fertilizer in South China, In: Zou, G.Y., Chen, Q., Liu, W. (Eds.), Acta Horticulturae, pp. 155-168.
Jiangsu	120°6’	31°30’	1086	15	Subtropical climate zone	6.2	21.122	Clay	Greenhouse	6	281.4	281.4	1	3	50.6	7.5	27.41	2.36	2.1	0.15		15.8+1.10							Gai, X.P., Liu, H.B., Zhai, L.M., Wu, S.X., Wang, H.Y., 2018. Changes of vegetable yields, soil chemical properties and microbial biomass to mid-term additions of organic and mineral fertilizer in South China, In: Zou, G.Y., Chen, Q., Liu, W. (Eds.), Acta Horticulturae, pp. 155-168.
Jiangsu	120°6’	31°30’	1086	15	Subtropical climate zone	6.2	21.122	Clay	Greenhouse	6	485.7	140.7	0.289685	3	50.8	3.7	23.96	1.63	1.9	0.06		11.4+2.10							Gai, X.P., Liu, H.B., Zhai, L.M., Wu, S.X., Wang, H.Y., 2018. Changes of vegetable yields, soil chemical properties and microbial biomass to mid-term additions of organic and mineral fertilizer in South China, In: Zou, G.Y., Chen, Q., Liu, W. (Eds.), Acta Horticulturae, pp. 155-168.
Chongqing	106°26′	30°26′	1105.5	18.4	Subtropical climate zone	6.18	34.905	Clay	open vegetable		0	0	0	3	74.5	4	19.84	1.9	0.81	0.04					44.26	8.79	213.47	5.84	Huang, R., Wang, Y., Gao, X., Liu, J., Wang, Z., Gao, M., 2020. Nitrous oxide emission and the related denitrifier community: A short-term response to organic manure substituting chemical fertilizer. Ecotoxicology And Environmental Safety 192
Chongqing	106°26′	30°26′	1105.5	18.4	Subtropical climate zone	6.18	34.905	Clay	open vegetable		899.76	0	0	3	135.6	10.8	15.89	0.34	0.94	0.02					77.23	11.08	384.73	38.2	Huang, R., Wang, Y., Gao, X., Liu, J., Wang, Z., Gao, M., 2020. Nitrous oxide emission and the related denitrifier community: A short-term response to organic manure substituting chemical fertilizer. Ecotoxicology And Environmental Safety 192
Chongqing	106°26′	30°26′	1105.5	18.4	Subtropical climate zone	6.18	34.905	Clay	open vegetable		900	201.6	0.224	3	132.2	11.1	20.3	0.29	0.99	0.02					68.19	4.64	392.3	18.92	Huang, R., Wang, Y., Gao, X., Liu, J., Wang, Z., Gao, M., 2020. Nitrous oxide emission and the related denitrifier community: A short-term response to organic manure substituting chemical fertilizer. Ecotoxicology And Environmental Safety 192
Chongqing	106°26′	30°26′	1105.5	18.4	Subtropical climate zone	6.18	34.905	Clay	open vegetable		710.04	236	0.332376	3	145.9	13	20.81	0.79	0.99	0.03					67.35	11.34	347.9	41.6	Huang, R., Wang, Y., Gao, X., Liu, J., Wang, Z., Gao, M., 2020. Nitrous oxide emission and the related denitrifier community: A short-term response to organic manure substituting chemical fertilizer. Ecotoxicology And Environmental Safety 192
Gansu	104°12′	35°85′	1450	6.57	Temperate climate zone	7.03	27.387	Loam	open vegetable	2	0	0	0	3	26.88	0.63	15.27	0.04							39	5.85	96.33	6.11	Yang P, Lyu J, Sohail H, et al. Partial substitution of mineral fertilizer with biofertilizer enhances cauliflower nutritional quality, yield, and soil characteristics[J]. Crop Science, 2020, 60(2): 934-944.
Gansu	104°12′	35°85′	1450	6.57	Temperate climate zone	7.03	27.387	Loam	open vegetable	2	400	0	0	3	44.36	2.44	15.98	0.08							195.97	35.75	119.67	6.11	Yang P, Lyu J, Sohail H, et al. Partial substitution of mineral fertilizer with biofertilizer enhances cauliflower nutritional quality, yield, and soil characteristics[J]. Crop Science, 2020, 60(2): 934-944.
Gansu	104°12′	35°85′	1450	6.57	Temperate climate zone	7.03	27.387	Loam	open vegetable	2	422	22	0.0521327	3	47.93	1.37	16.41	0.11							231.6	7.73	153.33	7.09	Yang P, Lyu J, Sohail H, et al. Partial substitution of mineral fertilizer with biofertilizer enhances cauliflower nutritional quality, yield, and soil characteristics[J]. Crop Science, 2020, 60(2): 934-944.
Gansu	104°12′	35°85′	1450	6.57	Temperate climate zone	7.03	27.387	Loam	open vegetable	2	320	0	0	3	39.93	0.93	15.94	0.1							203.07	47.07	144.33	13.65	Yang P, Lyu J, Sohail H, et al. Partial substitution of mineral fertilizer with biofertilizer enhances cauliflower nutritional quality, yield, and soil characteristics[J]. Crop Science, 2020, 60(2): 934-944.
Gansu	104°12′	35°85′	1450	6.57	Temperate climate zone	7.03	27.387	Loam	open vegetable	2	342	22	0.0643275	3	46.15	1.85	16.3	0.05							311.97	27.6	159	8.19	Yang P, Lyu J, Sohail H, et al. Partial substitution of mineral fertilizer with biofertilizer enhances cauliflower nutritional quality, yield, and soil characteristics[J]. Crop Science, 2020, 60(2): 934-944.
Gansu	104°12′	35°85′	1450	6.57	Temperate climate zone	7.03	27.387	Loam	open vegetable	2	240	0	0	3	36.5	1.03	15.97	0.08							101.67	34.52	107	14.73	Yang P, Lyu J, Sohail H, et al. Partial substitution of mineral fertilizer with biofertilizer enhances cauliflower nutritional quality, yield, and soil characteristics[J]. Crop Science, 2020, 60(2): 934-944.
Gansu	104°12′	35°85′	1450	6.57	Temperate climate zone	7.03	27.387	Loam	open vegetable	2	262	22	0.0839695	3	39.03	1.34	16.32	0.18							128.4	30.49	117.67	4.04	Yang P, Lyu J, Sohail H, et al. Partial substitution of mineral fertilizer with biofertilizer enhances cauliflower nutritional quality, yield, and soil characteristics[J]. Crop Science, 2020, 60(2): 934-944.
Jiangsu	118.52°	32.01°	1107	15.3	Subtropical climate zone	5.52	27.924		open vegetable	10	0	0	0	3	20.8	1.2													Zhang, M., Li, B., Xiong, Z.Q., 2016. Effects of organic fertilizer on net global warming potential under an intensively managed, vegetable field in southeastern China: A three-year field study. Atmospheric Environment 145, 92-103.
Jiangsu	118.52°	32.01°	1107	15.3	Subtropical climate zone	5.52	27.924		open vegetable	10	313	0	0	3	23.9	0.8													Zhang, M., Li, B., Xiong, Z.Q., 2016. Effects of organic fertilizer on net global warming potential under an intensively managed, vegetable field in southeastern China: A three-year field study. Atmospheric Environment 145, 92-103.
Jiangsu	118.52°	32.01°	1107	15.3	Subtropical climate zone	5.52	27.924		open vegetable	10	313	313	1	3	26.3	1.5													Zhang, M., Li, B., Xiong, Z.Q., 2016. Effects of organic fertilizer on net global warming potential under an intensively managed, vegetable field in southeastern China: A three-year field study. Atmospheric Environment 145, 92-103.
Jiangsu	118.52°	32.01°	1107	15.3	Subtropical climate zone	5.52	27.924		open vegetable	10	0	0	0	3	21.6	0.4													Zhang, M., Li, B., Xiong, Z.Q., 2016. Effects of organic fertilizer on net global warming potential under an intensively managed, vegetable field in southeastern China: A three-year field study. Atmospheric Environment 145, 92-103.
Jiangsu	118.52°	32.01°	1107	15.3	Subtropical climate zone	5.52	27.924		open vegetable	10	120	0	0	3	24.3	1.6													Zhang, M., Li, B., Xiong, Z.Q., 2016. Effects of organic fertilizer on net global warming potential under an intensively managed, vegetable field in southeastern China: A three-year field study. Atmospheric Environment 145, 92-103.
Jiangsu	118.52°	32.01°	1107	15.3	Subtropical climate zone	5.52	27.924		open vegetable	10	120	120	1	3	25.9	4.2													Zhang, M., Li, B., Xiong, Z.Q., 2016. Effects of organic fertilizer on net global warming potential under an intensively managed, vegetable field in southeastern China: A three-year field study. Atmospheric Environment 145, 92-103.
Jiangsu	118.52°	32.01°	1107	15.3	Subtropical climate zone	5.52	27.924		open vegetable	10	0	0	0	3	8.49	0.39													Zhang, M., Li, B., Xiong, Z.Q., 2016. Effects of organic fertilizer on net global warming potential under an intensively managed, vegetable field in southeastern China: A three-year field study. Atmospheric Environment 145, 92-103.
Jiangsu	118.52°	32.01°	1107	15.3	Subtropical climate zone	5.52	27.924		open vegetable	10	313	0	0	3	24.7	3.5													Zhang, M., Li, B., Xiong, Z.Q., 2016. Effects of organic fertilizer on net global warming potential under an intensively managed, vegetable field in southeastern China: A three-year field study. Atmospheric Environment 145, 92-103.
Jiangsu	118.52°	32.01°	1107	15.3	Subtropical climate zone	5.52	27.924		open vegetable	10	313	313	1	3	29.3	1.6													Zhang, M., Li, B., Xiong, Z.Q., 2016. Effects of organic fertilizer on net global warming potential under an intensively managed, vegetable field in southeastern China: A three-year field study. Atmospheric Environment 145, 92-103.
Jiangsu	118.52°	32.01°	1107	15.3	Subtropical climate zone	5.52	27.924		open vegetable	10	0	0	0	3	18.1	0.8													Zhang, M., Li, B., Xiong, Z.Q., 2016. Effects of organic fertilizer on net global warming potential under an intensively managed, vegetable field in southeastern China: A three-year field study. Atmospheric Environment 145, 92-103.
Jiangsu	118.52°	32.01°	1107	15.3	Subtropical climate zone	5.52	27.924		open vegetable	10	313	0	0	3	22.4	1.5													Zhang, M., Li, B., Xiong, Z.Q., 2016. Effects of organic fertilizer on net global warming potential under an intensively managed, vegetable field in southeastern China: A three-year field study. Atmospheric Environment 145, 92-103.
Jiangsu	118.52°	32.01°	1107	15.3	Subtropical climate zone	5.52	27.924		open vegetable	10	313	313	1	3	24.7	1.6													Zhang, M., Li, B., Xiong, Z.Q., 2016. Effects of organic fertilizer on net global warming potential under an intensively managed, vegetable field in southeastern China: A three-year field study. Atmospheric Environment 145, 92-103.
Jiangsu	118.52°	32.01°	1107	15.3	Subtropical climate zone	5.52	27.924		open vegetable	10	0	0	0	3	45.2	3.8													Zhang, M., Li, B., Xiong, Z.Q., 2016. Effects of organic fertilizer on net global warming potential under an intensively managed, vegetable field in southeastern China: A three-year field study. Atmospheric Environment 145, 92-103.
Jiangsu	118.52°	32.01°	1107	15.3	Subtropical climate zone	5.52	27.924		open vegetable	10	600	0	0	3	55.2	6.6													Zhang, M., Li, B., Xiong, Z.Q., 2016. Effects of organic fertilizer on net global warming potential under an intensively managed, vegetable field in southeastern China: A three-year field study. Atmospheric Environment 145, 92-103.
Jiangsu	118.52°	32.01°	1107	15.3	Subtropical climate zone	5.52	27.924		open vegetable	10	600	600	1	3	60.2	5.8													Zhang, M., Li, B., Xiong, Z.Q., 2016. Effects of organic fertilizer on net global warming potential under an intensively managed, vegetable field in southeastern China: A three-year field study. Atmospheric Environment 145, 92-103.
Jiangsu	118.52°	32.01°	1107	15.3	Subtropical climate zone	5.52	27.924		open vegetable	10	0	0	0	3	20.8	3.9													Zhang, M., Li, B., Xiong, Z.Q., 2016. Effects of organic fertilizer on net global warming potential under an intensively managed, vegetable field in southeastern China: A three-year field study. Atmospheric Environment 145, 92-103.
Jiangsu	118.52°	32.01°	1107	15.3	Subtropical climate zone	5.52	27.924		open vegetable	10	250	0	0	3	27	2.7													Zhang, M., Li, B., Xiong, Z.Q., 2016. Effects of organic fertilizer on net global warming potential under an intensively managed, vegetable field in southeastern China: A three-year field study. Atmospheric Environment 145, 92-103.
Jiangsu	118.52°	32.01°	1107	15.3	Subtropical climate zone	5.52	27.924		open vegetable	10	250	250	1	3	31.3	2.7													Zhang, M., Li, B., Xiong, Z.Q., 2016. Effects of organic fertilizer on net global warming potential under an intensively managed, vegetable field in southeastern China: A three-year field study. Atmospheric Environment 145, 92-103.
Jiangsu	118.52°	32.01°	1107	15.3	Subtropical climate zone	5.52	27.924		open vegetable	10	0	0	0	3	11.2	1.5													Zhang, M., Li, B., Xiong, Z.Q., 2016. Effects of organic fertilizer on net global warming potential under an intensively managed, vegetable field in southeastern China: A three-year field study. Atmospheric Environment 145, 92-103.
Jiangsu	118.52°	32.01°	1107	15.3	Subtropical climate zone	5.52	27.924		open vegetable	10	313	0	0	3	21.6	3.1													Zhang, M., Li, B., Xiong, Z.Q., 2016. Effects of organic fertilizer on net global warming potential under an intensively managed, vegetable field in southeastern China: A three-year field study. Atmospheric Environment 145, 92-103.
Jiangsu	118.52°	32.01°	1107	15.3	Subtropical climate zone	5.52	27.924		open vegetable	10	313	313	1	3	30.1	2.7													Zhang, M., Li, B., Xiong, Z.Q., 2016. Effects of organic fertilizer on net global warming potential under an intensively managed, vegetable field in southeastern China: A three-year field study. Atmospheric Environment 145, 92-103.
Jiangsu	118.52°	32.01°	1107	15.3	Subtropical climate zone	5.52	27.924		open vegetable	10	0	0	0	3	47.9	4.2													Zhang, M., Li, B., Xiong, Z.Q., 2016. Effects of organic fertilizer on net global warming potential under an intensively managed, vegetable field in southeastern China: A three-year field study. Atmospheric Environment 145, 92-103.
Jiangsu	118.52°	32.01°	1107	15.3	Subtropical climate zone	5.52	27.924		open vegetable	10	313	0	0	3	69.9	4.6													Zhang, M., Li, B., Xiong, Z.Q., 2016. Effects of organic fertilizer on net global warming potential under an intensively managed, vegetable field in southeastern China: A three-year field study. Atmospheric Environment 145, 92-103.
Jiangsu	118.52°	32.01°	1107	15.3	Subtropical climate zone	5.52	27.924		open vegetable	10	313	313	1	3	79.2	3													Zhang, M., Li, B., Xiong, Z.Q., 2016. Effects of organic fertilizer on net global warming potential under an intensively managed, vegetable field in southeastern China: A three-year field study. Atmospheric Environment 145, 92-103.
Jiangsu	118.52°	32.01°	1107	15.3	Subtropical climate zone	5.52	27.924		open vegetable	10	0	0	0	3	20.5	1.9													Zhang, M., Li, B., Xiong, Z.Q., 2016. Effects of organic fertilizer on net global warming potential under an intensively managed, vegetable field in southeastern China: A three-year field study. Atmospheric Environment 145, 92-103.
Jiangsu	118.52°	32.01°	1107	15.3	Subtropical climate zone	5.52	27.924		open vegetable	10	250	0	0	3	28.2	3.5													Zhang, M., Li, B., Xiong, Z.Q., 2016. Effects of organic fertilizer on net global warming potential under an intensively managed, vegetable field in southeastern China: A three-year field study. Atmospheric Environment 145, 92-103.
Jiangsu	118.52°	32.01°	1107	15.3	Subtropical climate zone	5.52	27.924		open vegetable	10	250	250	1	3	38.6	3.9													Zhang, M., Li, B., Xiong, Z.Q., 2016. Effects of organic fertilizer on net global warming potential under an intensively managed, vegetable field in southeastern China: A three-year field study. Atmospheric Environment 145, 92-103.
Jiangsu	118.52°	32.01°	1107	15.3	Subtropical climate zone	5.52	27.924		open vegetable	10	0	0	0	3	19.3	1.9													Zhang, M., Li, B., Xiong, Z.Q., 2016. Effects of organic fertilizer on net global warming potential under an intensively managed, vegetable field in southeastern China: A three-year field study. Atmospheric Environment 145, 92-103.
Jiangsu	118.52°	32.01°	1107	15.3	Subtropical climate zone	5.52	27.924		open vegetable	10	250	0	0	3	25.5	3.8													Zhang, M., Li, B., Xiong, Z.Q., 2016. Effects of organic fertilizer on net global warming potential under an intensively managed, vegetable field in southeastern China: A three-year field study. Atmospheric Environment 145, 92-103.
Jiangsu	118.52°	32.01°	1107	15.3	Subtropical climate zone	5.52	27.924		open vegetable	10	250	250	1	3	34	2.3													Zhang, M., Li, B., Xiong, Z.Q., 2016. Effects of organic fertilizer on net global warming potential under an intensively managed, vegetable field in southeastern China: A three-year field study. Atmospheric Environment 145, 92-103.
Zhejiang	121°440	29°560	1317	30	Subtropical climate zone				open vegetable	7	271.5	0	0	4	0.824	0.129	26.6	2.3	2.24	0.18					96	10	75	6	Liu, L., Sun, C., Liu, S., Chai, R., Huang, W., Liu, X., Tang, C., Zhang, Y., 2015. Bioorganic Fertilizer Enhances Soil Suppressive Capacity against Bacterial Wilt of Tomato. Plos One 10.
Zhejiang	121°440	29°560	1317	30	Subtropical climate zone				open vegetable	7	271.5	69	0.254144	4	1.15	0.09	31.4	1	2.52	0.15					120	15	95	7	Liu, L., Sun, C., Liu, S., Chai, R., Huang, W., Liu, X., Tang, C., Zhang, Y., 2015. Bioorganic Fertilizer Enhances Soil Suppressive Capacity against Bacterial Wilt of Tomato. Plos One 10.
Zhejiang	121°440	29°560	1317	30	Subtropical climate zone				open vegetable	7	271.5	93	0.342541	4	2.77	0.18	33.1	1.6	2.75	0.29					130	10	113	9	Liu, L., Sun, C., Liu, S., Chai, R., Huang, W., Liu, X., Tang, C., Zhang, Y., 2015. Bioorganic Fertilizer Enhances Soil Suppressive Capacity against Bacterial Wilt of Tomato. Plos One 10.
Zhejiang	121°440	29°560	1317	30	Subtropical climate zone				open vegetable	7	271.5	0	0	4	2.02	0.22	31.2	0.7	1.58	0.06					522	21	420	21	Liu, L., Sun, C., Liu, S., Chai, R., Huang, W., Liu, X., Tang, C., Zhang, Y., 2015. Bioorganic Fertilizer Enhances Soil Suppressive Capacity against Bacterial Wilt of Tomato. Plos One 10.
Zhejiang	121°440	29°560	1317	30	Subtropical climate zone				open vegetable	7	271.5	69	0.254144	4	2.72	0.26	41	1	1.83	0.12					611	19	475	28	Liu, L., Sun, C., Liu, S., Chai, R., Huang, W., Liu, X., Tang, C., Zhang, Y., 2015. Bioorganic Fertilizer Enhances Soil Suppressive Capacity against Bacterial Wilt of Tomato. Plos One 10.
Zhejiang	121°440	29°560	1317	30	Subtropical climate zone				open vegetable	7	271.5	93	0.342541	4	5.55	0.45	42.8		2.15	0.04					729	30	602	30	Liu, L., Sun, C., Liu, S., Chai, R., Huang, W., Liu, X., Tang, C., Zhang, Y., 2015. Bioorganic Fertilizer Enhances Soil Suppressive Capacity against Bacterial Wilt of Tomato. Plos One 10.

## Sheet: References
ID	References
1	Jiang X, Jiang XL., Yang JC., et al.,(2020) Impacts of different fertilization modes on soil properties and yield of vegetable. Jiangsu Agricultural Sciences 48(7):169-173．doi: 10. 15889 /j. issn.1002-1302.2020.07. 032.
2	Gao X. (2019) Effects of integrated application of biogas slurry water and fertifizer instesd of chemical fertilizer on greenhous crops and soil propertise.Yangling.Northwest A&F University
3	Fang EH. (2019) Effect of organic fertilizer substituting fertilizer on growth of vegetable and soil fertility. Tianjin. Tianjin Agricultural university.
4	Yang JR.(2018) Effects of peanut bran on yield, quality of flowering chinese cabbage and soil physical and che micalproperties.Gangzhou.South China Agricultural University
5	Rong QL.(2018) Effects of partial substitution of chemical fertilizer with organic amendments on microbial characteristics of soil aggregates in greenhouse vegetable production.Beijing.Chinese Academy ofAgricultural Sciences of Agricultural Sciences
6	Jia J.(2018)Effects of Microbial Agents and Amino Acids on Yield,Quality of Vegetables and Soil Biochemical Properties.Baoding.Hebei Agricultural University
7	Zhang BY.(2017)Effects of returning waste substrate from vegetable cultivation in solar greenhouse to field on soil physical and chemical properties, physiological characteristics and yield of pepper. Lanzhou. Gansu Agricultural University
8	Wang F., Li GA., Wang LL., et al.(2017). Examining the effects of reduced nitrogen fertilization on the yield and fruit quality of greenhouse cultivated cucumber.Chinese Journal of Applied Ecology. 28( 11) : 3627-3633
9	Wan SW., Sun SC., Zhao M.,(2013)Effect of Soybean Meal Combined Application of Chemical Fertilizer on Greenhouse Cucumber Yield and Quality and Soil Fertility.Chinese Agricultural Science Bulletin,29(31):188-194.
10	Lan X.(2017) Effects of Organic Fertilizer and DMPP on N20 Emission and Ammonia-Oxidizing Microorganisms Wuhan. Huazhong Agricultural University
11	Zhou X.(2016)Effects of bio-organic-inorganic compound fertilizers on yield, quality and soil properties of Chinese cabbage.Shanghai Agricultural Science and Technology,(01):122-124+158.
12	Wang CX., WangXZ., Wang LH. et al.,(2016)Effects of pig manure organic fertilizer and calcium sulfate combined application on garlic production and quality and soil properties in allubial soil. China Soil and Fertilizer6:62-67
13	Cai YL.(2020) Effects of nitrogen application on soil fertility end peppers growth.Yangzhou university.
14	Ren HF.(2020)Effects of different fertilization patterns on soil nematode community in greenhouse vegetable production. Beijing.Chinese Academy of Agricultural Sciences.
15	Jiang B., Xue ZM., Wang J., et al.(2021) Effects of different substitution amounts of organic nitrogen on pepper yield, quality and soil mineral nitrogen. Anhui Agricultural Sciences, 49(05):162-164+168.
16	Yang B M., Li GL., Yao LX.(2010)Effect of organic fertilizer application pattern on vegetable yield,soil chemical property and micro-organism.Chinese Journal of Eco-Agriculture 18(4): 716-723
17	Wang HB.(2013)Effects of Bio-organic-Inorganic Compound Fertilizers on Vegetable Yield, Quality and Soil Properties. Wuhan,Huazhong Agricultural University.
18	Feng NS.(2013).Effects of different fertilization measures on soil properties and greenhouse gas emissions of cauliflower and broccoli. Nanjing.Nanjing Agricultural University
19	Li BX., Zhang RL., Liu XX.et al.,(2021)Effects of organic fertilizer application on crop yield and soil comprehensive fertility in rice oil rotation system.Zhejiang Agricultural Science,62(2)1085-1099.
20	Zheng FL., Li GS., Zhang BS.(2021) Proportional replacement of organic N in chemical fertilizer for tomato.Journal of Plant Nutrition and Fertilizers.27(02):360-368. production in a greenhouse system
21	Qi JC.(2020).Effects of combined application of organic and inorganic fertilizers on the growth of facility tomato and soil ecological and environmental factors and its mechanism. Taian, Shandong Agricultural University
22	Shen JG., Lou L., Shao XQ.(2019)Effects of commercial organic fertilizer dosage on soil fertility and vegetable yield in Xinken Mountains.Zhejiang Agricultural Science.60(8)1341-1344.
23	Bai YL.(2019)Effects of organic fertilizer substitution and chemical fertilizer reduction on fruit and vegetable growth and soil environment in solar greenhouse.Zhengzhou. Henan Agricultural University.
24	Liang LB., Li x.(2017)Experiment on the application effect of organic fertilizer in the production of cabbage.Anhui Agricultural Science Bulletin,23(10):84-85.
25	Zhang JH.(2021) Effects of combined application of organic and inorganic fertilizers on soil fertility and tomato yield. Modern agricultural technology(in chinese).11:54-59.
26	Zhang JX., Gao XB., Ning XG.(2021) Effects of vegetable waste fertilizer on soil fertility, yield and quality of cabbage and cumin.Journal of Food Safety and Quality.12(6):2345-2350
27	Li XL., Yu XL., Qi ZQ.(2021) Effect of organic fertilizer replacing nitrogen fertilizer on growth and quality of pepper in Hainan. China Soil and Fertilizer,1:152-155.
28	Zhang T., Liu yp., Sun TQ., et al.,(2021)Effects of combined application of chemical fertilizers and cow manure on the yield of facility vegetables and soil fertility.China Soil and Fertilizer,
29	Ji Q S., Wu YJ., Zhang DM.(2020) Effects of the fungi chaff of pleurotus geesteranus on vegetable and soil quality in greenhouse.Hubei Agricultural Sciences.59(16):12-18.
30	Zhang XJ., Gao XB., Ning XG.(2021) Effects of vegetable waste fertilizer on soil fertility, yield and quality of cabbage and cumin.Journal of Food Safety and Quality.12(6):2345-2350
31	Li JY., Wang QX., Zhang RM. Effects of organic fertilizer and biochar on greenhouse vegetable production and soil nutrient accumulation and utilization.Northern horticure,22:16-21.
32	Zhang YC., Er JM., Li J., et al.(2019)Effects of partial substitution of chemical fertilizers by bio-organic fertilizers on physical and chemical properties and microorganisms of lettuce and soil.Journal of Soil and WaterConservation,33(04):196-205.
33	Hou XW., Li YX., Tang C., et al.,(2021) Effects of four kinds of fertilizers on soil properties and growth of Chinese cabbage in facility vegetable plots. Guangdong Agricultural Sciences.48(6):64-71.
34	Chen DQ.(2021).Study on the effect of replacing some chemical fertilizers with celery organic fertilizer,Modern Agricultural Science and Technology, 13:73-78.
35	Zhang ZY., Yang CL., Liao GX., (2021)Summary of field experiment of replacing chemical fertilizer with organic fertilizer for Chinese cabbage in autumn.Hubei plant protection.3(186):35-36
36	Zheng SH., Wan KJ., Chen SH.(2021) Effects of Organic Fertilizer Substitution of Chemical Nitrogen on Lettuce Yield and Soil Physical-chemical Properties in Ｒice-vegetable Ｒotation Areas of Chengdu.Southwest China Journal of Agricultural Sciences.34(5):1042-1046.
37	Geng CX., Zhang X., Zhu HY., et al.(2021)Effects of Different Proportion of Chemical Fertilizer Ｒeduction on Yield and Fertilizer Utilization of Chinese Cabbage and Cabbage.Southwest Agricultural Journal, 34(05): 1047-1053.
38	Xu LP.(2021) Effects of combined application of organic and inorganic fertilizer on yield, quality and soil fertility of Chinese cabbage in plastic greenhouse.jiangsu agricultural sciences.49(6):109-113.
39	Wang YK., Wang RL.(2021).Effects of long-term Different Fertilization Treatments on greenhouse vegetable yield and soil fertility.Anhui Agricultural Science,27(01):113-115+180.
40	Yang k., Dong QJ.,Li QS.,(2021),Effects of mealtime vermicompost replacing chemical fertilizer on photosynthesis, antioxidant activity and quality of Chinese cabbage and broccoli,Journal of Agro-Environment Science,40(05):934-942.
41	Zheng YY., Li GS., L Y.(2020)Effects of Different Organic-Inorganic Fertilizers Combined Application Methods on Yield and Nutrient Utilization of Capsicum in Greenhouse.Shandong Agricultural Sciences,52(11):105-111.
42	Yang J., Quan YQ., Zhang JP., et al.,(2020)Effects of replacing some chemical fertilizers with organic fertilizers on the yield and soil available nutrients of Chinese cabbage in greenhouses,Shaanxi Agricultural Science, 66(11): 14-16.
43	Yang J., Quan YQ., Zhang JP., et al.,(2020)Effects of combined application of organic and chemical fertilizers on yield and quality of leafy vegetables in greenhouses,Chinese Melon and Vegetables, 33(09): 50-53.
44	Wang WS.(2020).Effects of different organic fertilizers on the yield and quality of continuous cropping eggplant. Agricultural Engineering, 10(10): 105-109.
45	Qin HJ., Er JH.,Li j., et al.,(2020)Effects of different fertilization modes on garlic seedling growth and soil properties.Journal of Gansu Agricultural University,55(05):47-55.
46	Li J., Chen XX., Chen L.,et al (2020)Effects of combined application of microbial inoculants and organic and inorganic fertilizers on continuous soil improvement and garlic growth.Hebei Agricultural Science,24(04):71-76.
47	Yan JH., Hou L., Yao Q.,(2020)Effects of organic fertilizers replacing chemical fertilizers on green onion yield, quality and soil nitrogen leaching. Northwest Agricultural Journal, 29(08):1243-1249.
48	Zhang Y., Zhang R.(2020)Effects of replacing part of nitrogen fertilizer with organic fertilizer on the yield, quality and soil nitrate nitrogen content of pepper in greenhouse. Qinghai Agriculture and Forestry Science and Technology (02): 7-11.
49	Wang QJ., Guo DJ., Ma Y(2022)Reducing Chemical Fertilizer Techniques Affect Facilities Pepper Yield and Nutrient Absorption and Utilization.Chinese Agricultural Science Bulletin,36(17):99-108.
50	He DX., Er JM., He ZX., et al.(2020)Effects of partial substitution of chemical fertilizers by bio-organic fertilizers on growth physiology and fertilizer utilization of chives. Northwest Agricultural Journal, 29(06):958-967.
51	Zhang JF., Er JM., Zhang YX.,(2020)Effects of partial substitution of chemical fertilizers by bio-organic fertilizers on the yield, quality and fertilizer utilization rate of cucumbers in solar greenhouse. Chinese Vegetables, 06:58-63.
52	Huang Q., Liu ZZ., Liu JY.(2020)Effects of Chemical Fertilizer Reduced and Substituted Partially by Organic Nitrogen on Soil, Yield and Quality of Flowering Chinese Cabbage.Guangdong Agricultural Sciences,47(05):60-66.
53	Yang ZG., Hu QH., Chang HW.,(2020), Wang Haihui. Effects of reducing nitrogen fertilizer application, increasing application of organic fertilizer and microbial fertilizer on pepper growth traits, nutritional quality and yield. Journal of Northern Agriculture, 48(02):27-33.
54	Liu ZL., Gao JJ., Gu JJ., et al.,(2020)Effects of organic fertilizers on soil environment and yield of annual cultivation of facility tomato. Chinese Journal of Applied Ecology, 31(03): 929-934.
55	Yu G., Chen F., Xie YH.,(2020)Effects of reduced application of chemical fertilizers and combined application of organic fertilizers on pepper yield and quality. Northern Horticulture, 04:47-53.
56	Wu XK., Jiang ZC., Lu ZX.,(2020) Effects of partial substitution of chemical fertilizer nitrogen by organic fertilizers on yield and environmental effects of leafy vegetables. Chinese Journal of Ecological Agriculture, 028(003): P.349-356.
57	Ke JW.(2020) Effects of replacing some chemical fertilizers with organic fertilizers on the yield and soil fertility of Chinese cabbage.Primary Agricultural Technology Extension,85(01):50-53.
58	Wang C.,Lv J., Li J., (2019)Effects of different amounts of bio-organic fertilizers on the yield, quality and nutrient utilization of chives. China Soil and Fertilizer, 06: 204-211.
59	Xu DB., Zhou JX., Qiu ZM., et al.,(2019) Effects of nitrogen fertilizer replacement and reduction on nutrient uptake, yield and nutritional quality of alpine open field pepper. Northern Horticulture, 21: 1-6.
60	Deng LY., Yang H., Lei ZS., et al.,(2019)Study on the effect of nitrogen equivalent fertilization of lettuce organic fertilizer. Hunan Agricultural Science, 10: 43-48.
61	Zhou X.(2019) Effects of earthworm compost on soil biological community and crop growth.Nanjing.Nanjing Agricultural University.
62	Jiang YH.(2019)Effects of long-term Different Fertilization Treatments on the growth and arbuscular mycorrhizal fungi community of protected tomato. Shengyang. Shenyang Agricultural University.
63	Liu LJ.(2014)Effects of combined application of organic and inorganic fertilizer on vegetable growth, soil properties and greenhouse gas emissions in greenhouse and open field. Nanjing. Nanjing Agricultural University
64	Ai WF., Han B., Jin Q.,(2013)Effects of organic and inorganic fertilizer application ratio on soil fertility, yield and quality of vegetable fields in new facilities. China Agricultural Technology Extension, 29(09):44-46.
65	Geng, Y., Wang, J., Sun, Z., Ji, C., Huang, M., Zhang, Y., Xu, P., Li, S., Pawlett, M., Zou, J., 2021. Soil N-oxide emissions decrease from intensive greenhouse vegetable fields by substituting synthetic N fertilizer with organic and bio-organic fertilizers. Geoderma 383.
66	Li, P., Wu, M., Kang, G., Zhu, B., Li, H., Hu, F., Jiao, J., 2020. Soil quality response to organic amendments on dryland red soil in subtropical China. Geoderma 373.
67	Luan, H.-a., Gao, W., Tang, J.-w., Li, R.-n., Li, M.-y., Zhang, H.-z., Chen, X.-p., Masiliunas, D., Huang, S.-w., 2020. Aggregate-associated changes in nutrient properties, microbial community and functions in a greenhouse vegetable field based on an eight-year fertilization experiment of China. Journal of Integrative Agriculture 19, 2530-2548.
68	Cao, Y., Huang, H., Wang, J., Qian, Y., Wang, L., Xu, Y., Chang, Z., 2020. Crop response and quality of soil as affected by hyperthermophilic compost in Tai-Lake region of China. Journal of Plant Nutrition 43, 1000-1015.
69	Gai, X.P., Liu, H.B., Zhai, L.M., Wu, S.X., Wang, H.Y., 2018. Changes of vegetable yields, soil chemical properties and microbial biomass to mid-term additions of organic and mineral fertilizer in South China, In: Zou, G.Y., Chen, Q., Liu, W. (Eds.), Acta Horticulturae, pp. 155-168.
70	Huang, R., Wang, Y., Gao, X., Liu, J., Wang, Z., Gao, M., 2020. Nitrous oxide emission and the related denitrifier community: A short-term response to organic manure substituting chemical fertilizer. Ecotoxicology And Environmental Safety 192
71	Yang P, Lyu J, Sohail H, et al. Partial substitution of mineral fertilizer with biofertilizer enhances cauliflower nutritional quality, yield, and soil characteristics[J]. Crop Science, 2020, 60(2): 934-944.
72	Zhang, M., Li, B., Xiong, Z.Q., 2016. Effects of organic fertilizer on net global warming potential under an intensively managed, vegetable field in southeastern China: A three-year field study. Atmospheric Environment 145, 92-103.
73	Liu, L., Sun, C., Liu, S., Chai, R., Huang, W., Liu, X., Tang, C., Zhang, Y., 2015. Bioorganic Fertilizer Enhances Soil Suppressive Capacity against Bacterial Wilt of Tomato. Plos One 10.
74	Qu. C.Q.,Chen. X.M., Mechanism of bio-organic fertilizer on improving soil productivity for continuous cucumber in greenhouse.Journal of Plant Nutrition and Fertilizers.2019, 25(5): 814–823
75	Pu,Q,M., Yang,P., Effects of different fertilization methods on soil enzyme activities, soil nutrients and quality of winter spring cabbage rhizosphere.Journal of agriculaty science and technology. 2020,22(07):130-139.
